# Supplementary material for: Progression to lung fibrosis in severe COVID-19 patients: A morphological and transcriptomic study in postmortem samples
Source: Front Med (Lausanne). 2022 Nov 3;9:976759. doi: 10.3389/fmed.2022.976759 (PMC9669577; doi:10.3389/fmed.2022.976759)
Supplement: Supplementary Table 1 — Clinicopathological characteristics of the controls used. Four controls were taken from IPF biopsies and 7 control from normal lung present in segmentectomies due to pneumothorax. [file Table_1.XLSX]

## Sheet: Hoja1
Number	Control type	Sex	Age	Type of biopsy	Location	Pathologic diagnosis
IF1	Idiopatic pulmonary fibrosis	Female	76	Atypical resection	Superior Right Lobe	Idiopatic pulmonary fibrosis
IF2	Idiopatic pulmonary fibrosis	Male	58	Atypical resection	Superior Right Lobe	Idiopatic pulmonary fibrosis
IF3	Idiopatic pulmonary fibrosis	Male	72	Atypical resection	Medium Lobe	Idiopatic pulmonary fibrosis
IF4	Idiopatic pulmonary fibrosis	Male	69	Atypical resection	Superior Right Lobe	Idiopatic pulmonary fibrosis
C1	Normal lung	Male	56	Segmentectomy	Superior Right Lobe	Hamartoma
C2	Normal lung	Male	72	Segmentectomy	Superior Left Lobe	Metastatic colonic adenocarcinoma
C3	Normal lung	Female	70	Segmentectomy	Medium Lobe	Aytipcal carcinoid
C4	Normal lung	Male	51	Segmentectomy	Superior Right Lobe	Pneumothorax
C5	Normal lung	Female	35	Segmentectomy	Superior Right Lobe	Pneumothorax. Eosinophilic pleuritis
C6	Normal lung	Male	18	Segmentectomy	Superior Right Lobe	Pneumothorax. Bullae
C7	Normal lung	Male	17	Segmentectomy	Superior Right Lobe	Pneumothorax. Bullae
