# Supplementary material for: Progression to lung fibrosis in severe COVID-19 patients: A morphological and transcriptomic study in postmortem samples
Source: Front Med (Lausanne). 2022 Nov 3;9:976759. doi: 10.3389/fmed.2022.976759 (PMC9669577; doi:10.3389/fmed.2022.976759)
Supplement: Supplementary Table 2 — Antibodies, clones, dilutions, and providers. [file Table_2.XLSX]

## Sheet: Hoja1
Antibody	Clone	Dilution	Supplier
Actine (Smooth tissue)	1A4	Ready tu use	Agilent Dako
β-catenin	β-catenin-1	Ready tu use	Agilent Dako
CK18	DC10	Ready tu use	Agilent Dako
CD4	4B12	Ready tu use	Agilent Dako
CD8	C8/114B	Ready tu use	Agilent Dako
CD68	PG-M1	Ready tu use	Agilent Dako
E-Cadherin	NCH-38	Ready tu use	Agilent Dako
Cadherin 11	SB2H5	1/25	Invitrogen-Thermofisher
CTHRC1	Polyclonal	1/200	Abcam
p120 catenin	98	Ready tu use	Ventana Medical Systems
Slug	Polyclonal	1/500	Abcam
SPARC	N50	1/10	Invitrogen-Thermofisher
YAP	EP1674Y	1/300	Abcam
