# Supplementary material for: Progression to lung fibrosis in severe COVID-19 patients: A morphological and transcriptomic study in postmortem samples
Source: Front Med (Lausanne). 2022 Nov 3;9:976759. doi: 10.3389/fmed.2022.976759 (PMC9669577; doi:10.3389/fmed.2022.976759)
Supplement: Supplementary Table 3 — Detailed information of the cases in the study. [file Table_3.XLSX]

## Sheet: Clinical Data
	Demographics					Lenght of the Disease						Symptoms and vital signs at admission													Detailed Comorbidities			Radiological test and clinical complications during admission										Compliance, P/F and VR							Poor prognosis signs
	Case	Sex	Age	Nationality		Total days	Days with symptoms before admission	Days of mechanical ventilation	Admission days	ICU days		Cough	Fever	Nausea	Dysnea	Diarrhea	Asthenia	Vomiting	Anosmia/Ageusia	Cutaneous Rash	Admission SpO2, %	Heart Rate (b.p.m)	Temperature in Celsius degrees		Comorbidities	Weight		Mechanical Ventilation	Pulmonary thromboembolism	Bleeding	Thorax X-Rays	Angio -CT	CT	Thorax X-Rays findings	Renal function during income	Microbiological isolates, primary o catheter related blood stream infection/Ventilator associated pneumonia/Urinary tract infection		Initial Compliance	Initial P/F	Initial VR	Final Compliance	Final P/F	Final VR		IL6 >40	D-Dimer >2000	Lymphopenia	Anemia	LDH >500
	1	Female	77	Spanish		9	0	0	9	0		No	No	No	Yes	No	No	No	No	No	97	87	36.5		Colecistectomy, Peritoneal carcinomatosis, ,Hypertension, Dyslipemia, Psoriasis	73		No	No	No	Yes	No	No	Normal	Impaired kidney function	No		Not ICU							Yes	NR	Yes	Yes	No
	2	Female	91	Spanish		10	1	0	9	0		Yes	No	No	No	No	No	Yes	No	No	97	141	36.8		Dementia, Hypertension, Heart failure	65		No	Yes	Digestive	Yes	No	Abdomen	Bilateral Consolidation opacities	Impaired kidney function	No		Not ICU							NR	NR	Yes	No	No
	3	Male	80	Spanish		13	5	0	8	0		No	Yes	No	Yes	No	Yes	No	No	No	87	114	36.2		Urothelial carcinoma, Auricular fibrilation, Hypertension, Cardiomyopathy, Chronic obstructive pulmonay disease	66		No	No	No	Yes	No	No	Bilateral Consolidation opacities	Normal	No		Not ICU							No	Yes	Yes	Yes	Yes
	4	Female	83	Spanish		14	11	0	3	0		No	No	No	Yes	No	No	No	No	No	79	112	35.5		Frontotemporal dementia	53		No	No	No	Yes	No	No	Bilateral Consolidation opacities	Normal	No		Not ICU							NR	Yes	No	Yes	No
	5	Male	58	Spanish		16	4	12	12	12		No	Yes	No	No	No	No	No	No	No	94	120	NR		Diabetes Mellitus	NR		Yes	No	No	Yes	Yes, brain	No	Bilateral Consolidation opacities	Normal	No		35	200	1.8	22	79	4.5		NR	Yes	Yes	Yes	Yes
	6	Male	69	Chilean		19	3	16	18	17		Yes	Yes	No	Yes	No	Yes	No	No	No	78	96	36.3		Essential Tremor, Ischemic cardiopathy, Diabetes Mellitus, Chronic renal disease, Dyslipemia, Hypertension	NR		Yes	Yes	No	Yes	Yes	Thorax, abdomen	Bilateral peripheral ground glass opacities	Normal	Escherichia Coli, Klebsiella Blee, Aspergillus NOS		33	235	1.9	20	77	4.6		No	Yes	Yes	Yes	Yes
	7	Male	70	Spanish		25	3	10	22	13		Yes	No	Yes	No	Yes	Yes	No	Yes	No	96	100	36.6		Diabetes Mellitus, dyslipemia, hypothyroidism, Coxartrosis	90		Yes	No	No	Yes	No	No	Bilateral Consolidation opacities	Impaired kidney function	Streptococcus Parasanguinis, Klebsiella Aerogenes, enterobacter cloacae		27	118	1.7	34	50	3.1		Yes	Yes	Yes	Yes	Yes
	8	Male	69	Spanish		25	3	22	22	22		No	Yes	No	Yes	No	No	No	No	No	90	150	36.5		Ischemic cardiopathy, Dyslipemia	NR		Yes	Yes	No	Yes	Yes	Thorax	Bilateral peripheral ground glass opacities	Impaired kidney function, dialisys	Staphylococcus Aureus, Aspergillus NOS		34	116	1.6	32	45	3.8		Yes	NR	Yes	Yes	Yes
	9	Male	70	Spanish		26	14	12	12	12		No	Yes	No	Yes	No	Yes	No	No	No	88	NR	36.3		Hypertension	75		Yes	No	No	Yes	Yes	No	Bilateral peripheral ground glass opacities	Impaired kidney function	Staphtlococcus Aureus		40	97	1.2	20	100	3		Yes	Yes	Yes	Yes	Yes
	10	Female	70	Spanish		27	8	15	19	15		Yes	Yes	No	Yes	No	Yes	No	Yes	No	93	NR	36		No	62		Yes	No	No	Yes	No	No	Bilateral Consolidation opacities	Normal	No		40	300	1.3	18	55	2		Yes	Yes	Yes	Yes	Yes
	11	Female	56	Spanish		27	9	17	18	17		No	Yes	Yes	Yes	Yes	Yes	Yes	No	No	86	NR	35.7		Obesity	78		Yes	Yes	No	Yes	Yes	No	Bilateral peripheral ground glass opacities	Normal	No		36	68	1.4	18	80	3.1		Yes	Yes	Yes	Yes	Yes
	12	Male	73	Spanish		29	10	16	19	18		No	No	No	Yes	No	Yes	No	No	No	73	100	36.1		Fat liver, Hypertension, Gout, Chronic obstructive pulmonay disease	NR		Yes	No	No	Yes	No	No	Bilateral Consolidation opacities	Normal	Aspergillus NOS		30	90	1.6	26	95	2.4		No	Yes	Yes	Yes	Yes
	13	Female	60	Bolivian		32	3	19	29	19		Yes	Yes	Yes	Yes	No	No	No	No	No	90	110	36.1		No	60		Yes	No	Cerebral	Yes	No	No	Bilateral Consolidation opacities	Normal	Pseudomona Aeruginosa, Enterococcus Faecalis, Candida albicans		12	45	2.9	5	61	2.1		Yes	Yes	Yes	Yes	Yes
	14	Male	68	Spanish		32	14	12	18	12		Yes	Yes	No	Yes	No	No	No	No	No	90	88	36.1		Colelithiasis, former smoker , dyslipemia, Stroke for carotid embolism	91		Yes	No	No	Yes	No	Craneal	Bilateral peripheral ground glass opacities	Normal	Enterococcus Faecalis, Aspergillus flavus, Candida Parapsilosis		10	131	2	19	97	2.1		Yes	Yes	Yes	Yes	Yes
	15	Male	72	Spanish		34	8	37	26	25		Yes	Yes	No	No	No	Yes	No	No	No	85	98	39		Bladder carcinoma, Ischemic cardiopathy, Auricular Flutter, Dyslipemia, Hypertension	73		Yes	Yes	No	Yes	Yes	Craneal	Bilateral peripheral ground glass opacities	Impaired kidney function	Klebsiella BLEE, Candida parasilopsis, Cytomegalovirus		20	86	1.6	13	100	2		Yes	Yes	Yes	Yes	Yes
	16	Male	62	Spanish		35	8	15	27	15		No	Yes	No	No	No	No	No	No	No	70	NR	NR		Hypertension, dylipemia, hyperuricemia	98		Yes	Yes	No	Yes	No	No	Bilateral Consolidation opacities	Impaired kidney function, dialisys	Hafnia Alvei		15	36	3.3	26	60	2		Yes	Yes	Yes	Yes	Yes
	17	Male	54	Spanish		36	10	22	26	23		Yes	Yes	No	Yes	No	Yes	No	No	No	80	116	36.5		Obesity, Hypertension, Migraine, Gout, Smoker, Chronic obstructive pulmonay disease	100		Yes	Yes	Oropharyngeal	Yes	Yes	No	Bilateral Consolidation opacities	Impaired kidney function	No		60	194	1.14	54	105	2.1		Yes	Yes	Yes	Yes	Yes
	18	Male	70	Spanish		36	4	30	32	30		Yes	Yes	No	No	No	No	No	No	No	96	108	37.2		Hydrocele, Venous insufficiency	82		Yes	No	No	Yes	Yes	No	Bilateral peripheral ground glass opacities	Impaired kidney function	Klebsiella Blee, enterococcus Faecalis, Klebsiella Pneumonie, Candida glabrata		33	228	1.6	13	90	2.9		Yes	Yes	Yes	Yes	Yes
	19	Male	55	Spanish		37	7	19	30	30		Yes	Yes	No	Yes	No	No	No	No	No	80	NR	NR		No	75		Yes	Yes	No	Yes	Yes	No	Bilateral Consolidation opacities	Impaired kidney function, dialisys	Staphylococcus Aureus, Aspergillus fumigatus, Aspergillus flavus, Aspergillus terreus		71	250	3.6	48	134	1.4		Yes	Yes	Yes	Yes	Yes
	20	Male	71	Spanish		38	5	26	33	32		No	Yes	Yes	No	No	Yes	No	No	No	81	83	37		Obesity	100		Yes	No	Soft Tissues	Yes	No	Thorax, Abdomen	Bilateral Consolidation opacities	Normal	Candida Glabrata		45	70	1.5	15	82	2.2		Yes	Yes	Yes	Yes	Yes
	21	Male	55	Peruvian		40	7	0	33	19		No	Yes	No	Yes	No	Yes	No	No	No	84	76	36.4		Diabetes mellitus, Dyslipemia,	70		Yes	No	No	Yes	Yes	No	Bilateral Consolidation opacities	Normal	Klebsiella Pneumoniea, Candida Albicans		Not ICU							Yes	Yes	Yes	Yes	Yes
	22	Male	69	Colombian		41	11	14	30	29		Yes	Yes	No	Yes	Yes	Yes	No	No	No	83	88	36.4		Hypertension	80		Yes	No	No	Yes	No	No	Bilateral Consolidation opacities	Impaired kidney function, dialisys	Pseudomona Aeruginosa, Enterococcus Faecalis		41	244	1.8	15	107	2.5		Yes	Yes	Yes	Yes	Yes
	23	Female	56	Peruvian		41	10	24	31	24		NR	NR	NR	NR	NR	NR	NR	NR	NR	85	NR	NR		Alcoholism	70		Yes	No	No	Yes	No	No	Bilateral peripheral ground glass opacities	Normal	Stenotrophomonas Matltophilia, Candida albicans		40	132	2.2	18	86	3.1		Yes	Yes	Yes	Yes	Yes
	24	Male	76	Spanish		41	13	12	28	18		Yes	No	No	Yes	No	Yes	No	Yes	No	95	108	36.1		Hypertension, Dyslipemia, Chronic obstructive pulmonay disease	100		Yes	No	No	Yes	No	Thorax ,Abdomen	Bilateral peripheral ground glass opacities	Impaired kidney function, dialisys	Aspergillus flavus		47	96	0.9	23	58	2.8		Yes	Yes	Yes	Yes	Yes
	25	Male	76	Spanish		43	5	18	38	19		No	Yes	No	No	No	No	No	No	No	99	70	36.7		Hypertrophic myocardiopathy, postatic adenocarcinoma in 2002	74		Yes	Yes	Alveolar	Yes	No	No	Bilateral Consolidation opacities	normal	Bacterioides spp, Enterococcus Faecium, Staphylococcus Aureus, Candida glabrata.		26	87	2.4	60	106	2.55		Yes	Yes	Yes	Yes	Yes
	26	Male	63	Spanish		45	8	31	37	36		No	Yes	No	Yes	No	No	No	No	No	95	95	36.7		Ischemic Cardiopathy, Valvular replacemente, Chronic obstructive pulmonay disease.	80		Yes	Yes	No	Yes	Yes	Thorax, Abdomen, Craneal, Coronary	Bilateral Consolidation opacities	Normal	Candida albicans S.gallotycus		25	135	4	31	100	2.9		No	Yes	Yes	Yes	Yes
	27	Male	78	Spanish		46	4	36	42	39		Yes	Yes	No	Yes	No	Yes	No	No	No	77	83	36.6		Dyslipemia, Prostatic hyperplasia	82		Yes	No	No	Yes	No	Abdomen	Bilateral peripheral ground glass opacities	Normal	Pseudomona Aeruginosa, Staphylococcus Epidermis, Pseudomona Aeruginosa, Staphylococcus Haemolyticus		53	59	1.9	19	110	2.2		Yes	Yes	Yes	Yes	Yes
	28	Male	56	Spanish		47	0	25	47	26		No	Yes	No	No	Yes	No	No	No	Yes	98	75	38		Idiopathic myelofibrosis, acute leukemia, ischemic cardiopathy, Hypertension	73.5		Yes	No	No	Yes	No	No	Normal	Normal	Escherichia coli, Clostridium difficile, Klebsiella Blee		21	158	2.1	20	135	5.2		Yes	Yes	Yes	Yes	Yes
	29	Male	66	Spanish		49	15	19	34	24		Yes	Yes	No	Yes	No	No	No	Yes	No	89	102	36.5		Hypothyroidism, Dyslipemia	80		Yes	No	No	Yes	Yes	No	Bilateral Consolidation opacities	Normal	Candida albicans, Enterococcus Faecium		31	57	1.2	45	73	1.6		Yes	Yes	Yes	Yes	Yes
	30	Male	52	Spanish		57	7	50	50	50		Yes	Yes	No	Yes	No	No	No	No	No	81	125	36		Obesity, Hypertension, Chronic obstructive pulmonay disease	109		Yes	No	No	Yes	Yes	Thorax, Abdomen	Bilateral peripheral ground glass opacities	Impaired kidney function	Klebsiella Blee, Pseudomona Libaniensis,Apergillus Terreus, Candida parapsilopsis, enterococcus faecalis.		40	80	2	18	70	2.6		Yes	Yes	Yes	Yes	Yes
	31	Male	70	Spanish		66	7	43	59	54		No	Yes	No	Yes	No	No	No	No	No	94	100	36.3		Prostatic hyperplasia, Palidromic rheumatism, Chronic obstructive pulmonay disease	NR		Yes	No	No	Yes	Yes	Thorax	Bilateral Consolidation opacities	Normal	Staphylococcus Auerus , Aspergillus NOS, Satphylococcus Epidermis.		38	155	1.26	15	77	3.5		Yes	Yes	Yes	Yes	Yes
	32	Male	73	Spanish		74	5	49	69	49		Yes	Yes	No	Yes	No	No	No	No	No	88	90	37.3		Dyslipemia	80		Yes	No	No	Yes	Yes	No	Bilateral peripheral ground glass opacities	Normal	Cytomegalovirus, Stenotrophomonas maltophilia, Chryseobacterium indologenes, enterococcus faecalis		35	200	1.5	14	83	4		Yes	Yes	Yes	Yes	Yes
	33	Male	62	Spanish		108	6	95	102	95		Yes	Yes	No	Yes	No	No	No	No	No	88	115	37.7		Dyslipemia	70		Yes	No	No	Yes	No	Thorax, Abdomen	Bilateral peripheral ground glass opacities	Impaired kidney function	Klebsiella BLEE, Serratia marcescens, Enterococcus faecalis, Klebsiella Pneumonie, Enterococcus Faecium, Burkholderia Cepacia		42	90	3.3	17	130	3.8		Yes	Yes	Yes	Yes	Yes

## Sheet: Pathological Data
	Demographics					Lenght of disease						DAD global evaluation (% of pattern)						Other pulmonary findings						Autopsy finding by organs/Cause of death
	Case	Sex	Age	Nationality		Admission days	ICU days	Total days		Department that requested the autopsy		Predominant pattern	Normal	Exudation	Proliferative/Organizing	Fibrosis		Lung associated Infection	Vascular Thrombosis	Endotheliaitis		Cause of death		Liver	Heart	Kidney	Central Nervous System	Bone Marrow	Testes
	1	Female	77	Spanish		9	0	9		Geriatrics		Normal	78	22	0	0		No	Yes	No		Intestinal Necrosis		Steatosis 25%	No lesions	Atheroesclerosis	Not studied	Hemophagocitosis	Female
	2	Female	91	Spanish		9	0	10		Neumology		Exudative	30	70	0	0		No	Yes	No		Intestinal Necrosis		No lesions	Amiloidosis	No lesions	Not studied	Hyperplasia, Hemophagocytosis	Female
	3	Male	80	Spanish		8	0	13		Internal Medicine		Exudative	18	62	20	0		Bacterial Pneumonia	No	No		Hypoxemia		No lesions	No lesions	Acute tubular necrosis	Atheromatosis Willis polygon, Coroid plexus Cyst, Calcifications in Hippocampal Vessels	Hyperplasia	Testicular atrofia
	4	Female	83	Spanish		3	0	14		Geriatrics		Exudative	0	92	8	0		Bacterial Pneumonia	Yes	Yes		Hypoxemia		Micronodular Chirrosis	No lesions	Acute tubular necrosis	Alzheimer	Hyperplasia, Hemophagocytosis	Female
	5	Male	58	Spanish		12	12	16		Intensive Care Unit		Normal	80	8	12	0		Pneumonia	Yes	Yes		Bronchopneumonia		No lesions	Atheroesclerosis	Acute tubular necrosis	Calcifications in Hippocampal Vessels, Atheroesclerosis	Normal	Not studied
	6	Male	69	Chilean		18	17	19		Intensive Care Unit		Proliferative	6	0	58	36		Aspergillus	No	No		Hypoxemia		Steatosis 5%	Hypertrophy Vi	Ischemic Necrosis	Atheroesclerosis	Hyperplasia	Not studied
	7	Male	70	Spanish		22	13	25		Anesthesia		Proliferative	12	14	62	12		No	No	No		Pancreatitis		No lesions	Atheroesclerosis	Acute tubular necrosis	Not studied	Hyperplasia, Hemophagocytosis	No lesions
	8	Male	69	Spanish		22	22	25		Intensive Care Unit		Proliferative	8	38	54	0		Aspergillus/Neumonia	Yes	Yes		Invasive Aspergillosis		Subcapsular haemangioma	Atheroesclerosis, Chronic pericarditis	No lesions	Hippocampal and Cerebellar Microinfarctions, Atheroesclerosis.	Hyperplasia, Hemophagocytosis	Not studied
	9	Male	70	Spanish		12	12	26		Anesthesia		Proliferative	2	12	80	6		No	No	Yes		Hypoxemia		Steatosis 5%	Atheroesclerosis, Chronic ischemic Disease, Degenerative Mitral Valvulopathy, Chronic pericarditis	Nephroangiosclerosis	Not studied	Hyperplasia, Hemophagocytosis	Not studied
	10	Female	70	Spanish		19	15	27		Anesthesia		Proliferative	0	12	68	20		No	Yes	Yes		Hypoxemia		No lesions	Acute myocardial infartion, Myocarditis, Pericarditis	Ischemic Necrosis	Not studied	Hyperplasia, Hemophagocytosis	Female
	11	Female	56	Spanish		18	17	27		Anesthesia		Proliferative	0	0	64	36		No	Yes	No		Hypoxemia		Steatosis 30%	Atheroesclerosis	Nephroangiosclerosis	Not studied	Hyperplasia, Hemophagocytosis	Female
	12	Male	73	Spanish		19	18	29		Intensive Care Unit		Proliferative	0	2	64	34		Pneumonia	No	No		Hypoxemia		Steatosis 3%	Atheroesclerosis, Mitral Calcification, Chronic Ischemic Disease	Nephroangiosclerosis	Not studied	Hyperplasia	Not studied
	13	Female	60	Bolivian		29	19	32		Anesthesia		Proliferative	0	26	64	10		CMV	Yes	Yes		Acute Subaracnoidea Hemorrage		Steatosis 10%	No lesions	Ischemic Necrosis	Subarachnoid Hemorrhage,Hypoxic-Ischemic Encephalopathy	Hyperplasia, Hemophagocytosis	Female
	14	Male	68	Spanish		18	12	32		Anesthesia		Proliferative	6	31	55	8		Aspergillus	No	No		Hypoxemia		No lesions	No lesions	Acute tubular necrosis	Not studied	Hyperplasia, Hemophagocytosis	Not studied
	15	Male	72	Spanish		26	25	34		Intensive Care Unit		Proliferative	4	31	51	14		Pneumonia, CMV	Yes	Yes		Hypoxemia		Centrolobular necrosis	No lesions	Acute tubular necrosis	Microglial Nodules, Hypoxic-Ischemic Encephalopathy, Atheroesclerosis	Not studied	Not studied
	16	Male	62	Spanish		27	15	35		Anesthesia		Proliferative	0	18	52	30		No	No	Yes		Hypoxemia		No lesions	No lesions	Ischemic Necrosis	Not studied	Hyperplasia, Hemophagocytosis	Not studied
	17	Male	54	Spanish		26	23	36		Anesthesia		Proliferative	0	34	44	22		No	Yes	No		Hypoxemia		Steatosis 25%	Hypertrophy LV	Ischemic necrosis, Crystalluria	Not studied	Hyperplasia, Hemophagocytosis	Not studied
	18	Male	70	Spanish		32	30	36		Intensive Care Unit		Proliferative	4	40	44	12		Bacterial Pneumonia	Yes	No		Hypoxemia		Centrolobular necrosis, Steatosis 10%	No lesions	Acute tubular necrosis	Microglial Nodules, Hypoxic-Ischemic Encephalopathy, Atheroesclerosis	Hyperplasia	Not studied
	19	Male	55	Spanish		30	30	37		Anesthesia		Exudative	0	48	40	12		Aspergillus	Yes	Yes		Invasive Aspergillosis		No lesions	Invasive Mycosis	Invasive mycosis	Not studied	Hyperplasia, Hemophagocytosis	Not studied
	20	Male	71	Spanish		33	32	38		Anesthesia		Proliferative	0	36	38	26		No	Yes	No		Hypoxemia		Steatosis 10%	No lesions	No lesions	Not studied	Hyperplasia, Hemophagocytosis	Not studied
	21	Male	55	Peruvian		33	19	40		Neumology		Proliferative	34	16	41	9		Subpleural abcess	No	No		Hypoxemia		Steatosis 10%	No lesions	No lesions	Microglial Nodules, Acute Ischemic Infarction of adenohypophisis, Calcifications in Hippocampal Vessels	Hyperplasia, Hemophagocytosis	Testicular atrofia
	22	Male	69	Colombian		30	29	41		Anesthesia		Fibrosis	0	24	30	46		Bacterial Pneumonia	Yes	No		Hypoxemia		Steatosis 5%	Hypertrophy LV	Ischemic necrosis, Crystalluria	Not studied	Hyperplasia, Hemophagocytosis	Not studied
	23	Female	56	Peruvian		31	24	41		Anesthesia		Proliferative	0	26	44	30		No	Yes	No		Hypoxemia		No lesions	No lesions	Ischemic Necrosis	Not studied	Hyperplasia, Hemophagocytosis	Female
	24	Male	76	Spanish		28	18	41		Anesthesia		Exudative	10	40	36	14		No	Yes	Yes		Hypoxemia		Centrolobular necrosis	Atheroesclerosis	Nephroangiosclerosis	Not studied	Hyperplasia	Not studied
	25	Male	76	Spanish		38	19	43		Anesthesia		Fibrosis	0	4	48	48		No	No	No		Hypoxemia		Stasis Liver	Hypertrophic myocardiopathy	Nefroangioesclerosis	Not studied	Hyperplasia, Hemophagocytosis	Not studied
	26	Male	63	Spanish		37	36	45		Anesthesia		Proliferative	0	34	50	16		Bacterial Pneumonia	Yes	Yes		Hypoxemia		No lesions	Valvular replacement	Ischemic Necrosis	Microglial nodules, Cerebellar Ischemic Injury, Aracnoid Cyst	Hyperplasia, Hemophagocytosis	Not studied
	27	Male	78	Spanish		42	39	46		Anesthesia		Proliferative	6	28	50	16		Bacterial Pneumonia	No	Yes		Hypoxemia		Centrolobular necrosis	Atheroesclerosis, Chronic pericarditis	No lesions	Not studied	Hyperplasia, Hemophagocytosis	Testicular atrofia
	28	Male	56	Spanish		47	26	47		Intensive Care Unit		Proliferative	0	2	80	18		Bacterial Pneumonia	Yes	Yes		Hypoxemia		Extamedullary haematopoyesis, Ischemic necrosis	Acute myocardial infartion, atheroesclerosis	Acute tubular necrosis	Not studied	Hyperplasia, Hemophagocytosis	Not studied
	29	Male	66	Spanish		34	24	49		Anesthesia		Fibrosis	0	17	40	43		No	Yes	Yes		Hypoxemia		No lesions	Not studied	Not studied	Not studied	Not studied	Not studied
	30	Male	52	Spanish		50	50	57		Intensive Care Unit		Exudative	0	46	38	16		Bacterial Pneumonia	Yes	No		Pancreatitis		No lesions	No lesions	Acute tubular necrosis	Chronic ischemic lesions, Pontine Microinfarction, Atheroesclerosis	Hyperplasia, Hemophagocytosis	Not studied
	31	Male	70	Spanish		59	54	66		Anesthesia		Proliferative	0	9	60	31		No	No	No		Hypoxemia		No lesions	Atheroesclerosis	Acute tubular necrosis, Nephroangiosclerosis	Not studied	Hyperplasia, Hemophagocytosis	No lesions
	32	Male	73	Spanish		69	49	74		Intensive Care Unit		Proliferative	0	34	40	26		No	Yes	No		Hypoxemia		Ischemic Necrosis	Atheroesclerosis	Ischemic Necrosis	Atheromatosis Willis polygon	Hyperplasia	Not studied
	33	Male	62	Spanish		102	95	108		Intensive Care Unit		Fibrosis	0	17	41	42		No	Yes	Yes		Hypoxemia		Arterail Thrombi	No lesions	Ischemic Necrosis	Chronic Ischemic Lesions, Atheroesclerosis	Hyperplasia, Hemophagocytosis	Not studied
