# Supplementary material for: Progression to lung fibrosis in severe COVID-19 patients: A morphological and transcriptomic study in postmortem samples
Source: Front Med (Lausanne). 2022 Nov 3;9:976759. doi: 10.3389/fmed.2022.976759 (PMC9669577; doi:10.3389/fmed.2022.976759)
Supplement: Supplementary Table 4 — Primers design for validation. [file Table_4.XLSX]

## Sheet: Hoja1
Gen name	Forward primer location	Forward primer sequence	Reverse primer location	Reverse primer sequence	Reference (doi)
cDNA SPARC	SPARC exon 9	5´ GATGAGTGGGCCGGCTG 3´	SPARC exon 10	5´ GGAAGGAGTGGATTTAGATCACAAGA 3´	10.1038/pcan.2011.61
cDNA TGFB1	TGFB1 exon 2	5´ TACCTGAACCCGTGTTGCTCTC 3´	TGFB1 exon 3	5´ GTTGCTGAGGTATCGCCAGGAA 3´	10.1080/19336918.2018.1477901
cDNA CTHRC1	CTHRC1 exon 2	5´ TGGACACCCAACTACAAGCA 3´	CTHRC1 exon 3	5´ GTTGCTGAGGTATCGCCAGGAA 3´	-
cDNA SPP1	SPP1 exon 4	5´ CATGGCTAAACCCTGACCCA 3´	SPP1 exon 5	5´ AGTCATTGGTTTCTTCAGAGGAC 3´	-
cDNA LOX	LOX	5´ TACAACCTGAGATGCGCGG 3´	LOX	5´ GGAAATCTGAGCAGCACCCT 3´	-
	exon 2		exon 3
cDNA MOB1B	MOB1B exon 3	5´ GAGTTGTCCAGTGATGTCAGC 3´	MOB1B exon 4	5´ ACTTTGGTGCAGAGCACTTA 3´	-
cDNA CXCL12	CXCL12 exon 2	5´ AGCCAACGTCAAGCATCTCA 3´	CXCL12 exon 3	5´ TAGCTTCGGGTCAATGCACA 3´	-
cDNA SERPINE1	SERPINE1 exon 3	5´ ACTGGGTGAAGACACACACA 3´	SERPINE1 exon 4	5´ GCCGTTGAAGTAGAGGGCAT 3´	-
cDNA SLUG (SNAI2)	SLUG exon 2	5´ TCCAGACCCTGGTTGCTTCA 3´	SLUG exon 3	5´ TGAGCCCTCAGATTTGACCTG 3´	-
cDNA YAP	YAP	5´ TCCCAGATGAACGTCACAGC 3´	YAP	5´ TGGCTTGTTCCCATCCATCA 3´	-
	exon 3		exon 4
cDNA GAPDH (ref. gene)	GAPDH exon 3	5´ GGTCACCAGGGCTGCTTTTA 3´	GAPDH exon 4-5	5´ GGGATCTCGCTCCTGGAAGA 3´	-
