# Supplementary material for: Progression to lung fibrosis in severe COVID-19 patients: A morphological and transcriptomic study in postmortem samples
Source: Front Med (Lausanne). 2022 Nov 3;9:976759. doi: 10.3389/fmed.2022.976759 (PMC9669577; doi:10.3389/fmed.2022.976759)
Supplement: Supplementary Table 5 — Results of Nanostring analysis, comparing COVID-19 samples and controls. [file Table_5.XLSX]

## Sheet: COVID-19 vs CONTROLS
	Log2 fold change	std error (log2)	Lower confidence limit (log2)	Upper confidence limit (log2)	Linear fold change	Lower confidence limit (linear)	Upper confidence limit (linear)	P-value	BY.p.value	method	Gene.sets	probe.ID
COL1A2-mRNA	4.17	0.194	3.79	4.55	18	13.8	23.4	9.59e-14	4.25e-10	lm.nb	Collagen Biosynthesis & Modification, ECM Degradation, ECM Synthesis, Focal Adhesion Kinase, PI3K-Akt	NM_000089.3:2635
GNB4-mRNA	1.39	0.085	1.22	1.56	2.62	2.34	2.94	7.78e-12	1.48e-08	lm.nb	Adenosine Pathway, PI3K-Akt	NM_021629.3:734
BAX-mRNA	1.39	0.0863	1.22	1.56	2.62	2.33	2.94	1e-11	1.48e-08	lm.nb	Programmed Cell Death, Proteotoxic Stress	NM_138761.3:342
COX7C-mRNA	1.38	0.0884	1.2	1.55	2.59	2.3	2.93	1.73e-11	1.7e-08	lm.nb	Fatty Acid Metabolism	NM_001867.2:57
COL3A1-mRNA	4.65	0.301	4.06	5.23	25	16.6	37.6	1.92e-11	1.7e-08	lm.nb	Collagen Biosynthesis & Modification, ECM Degradation, ECM Synthesis, PDGF Signaling	NM_000090.3:180
PLTP-mRNA	2.66	0.178	2.32	3.01	6.34	4.98	8.07	3.13e-11	2.26e-08	lm.nb	Cholesterol Metabolism, PPAR Signaling	NM_006227.2:1378
LAMTOR2-mRNA	1.44	0.097	1.25	1.63	2.72	2.38	3.1	3.56e-11	2.26e-08	lm.nb	Autophagy, mTOR, Neutrophil Degranulation	NM_001145264.1:272
COL6A3-mRNA	2.95	0.201	2.56	3.34	7.73	5.88	10.2	4.38e-11	2.43e-08	lm.nb	Collagen Biosynthesis & Modification, ECM Synthesis, Focal Adhesion Kinase, PDGF Signaling, PI3K-Akt	NM_004369.3:2782
TJP1-mRNA	-2.51	0.173	-2.85	-2.18	0.175	0.138	0.221	5.2e-11	2.56e-08	lm.nb	Hippo Pathway	NM_003257.3:6277
RBX1-mRNA	1.1	0.0769	0.953	1.25	2.15	1.94	2.39	6.24e-11	2.77e-08	lm.nb	Cell Cycle, Hypoxia, Proteotoxic Stress, TGF-beta, Wnt	NM_014248.2:162
PPM1A-mRNA	-0.997	0.07	-1.13	-0.86	0.501	0.456	0.551	6.97e-11	2.81e-08	loglinear	MAPK Cell Stress, mTOR, TGF-beta	NM_021003.4:550
SERPINF1-mRNA	2.39	0.172	2.05	2.73	5.24	4.14	6.62	1.06e-10	3.91e-08	lm.nb	Wnt	NM_002615.4:888
MMP14-mRNA	2.59	0.19	2.22	2.96	6.02	4.65	7.79	1.38e-10	4.72e-08	lm.nb	ECM Degradation, EMT	NM_004995.2:1470
C1S-mRNA	2.2	0.163	1.88	2.52	4.59	3.68	5.73	1.7e-10	5.37e-08	lm.nb	Complement Activation	NM_001734.2:775
CFLAR-mRNA	-1.97	0.149	-2.26	-1.68	0.255	0.209	0.313	2.27e-10	6.69e-08	lm.nb	Autophagy, NF-kb, Programmed Cell Death	NM_001127183.1:653
VAMP8-mRNA	1.78	0.138	1.51	2.05	3.42	2.84	4.13	3.31e-10	9.16e-08	lm.nb	Autophagy, Neutrophil Degranulation	NM_003761.4:105
NCSTN-mRNA	1.42	0.111	1.2	1.64	2.68	2.3	3.11	3.91e-10	1.02e-07	lm.nb	ECM Degradation, EMT, Neutrophil Degranulation, Notch	NM_015331.2:540
INSR-mRNA	-2.56	0.202	-2.95	-2.16	0.17	0.129	0.223	4.43e-10	1.09e-07	lm.nb	Insulin Resistance, Insulin Signaling, MAPK Cell Stress, mTOR, PI3K-Akt	NM_000208.2:525
AMOTL1-mRNA	-1.73	0.137	-2	-1.46	0.301	0.25	0.363	4.67e-10	1.09e-07	lm.nb	Hippo Pathway	NM_001301007.1:1405
PIK3R4-mRNA	-0.985	0.0785	-1.14	-0.831	0.505	0.454	0.562	5.07e-10	1.11e-07	lm.nb	Autophagy, Insulin Signaling, TLR Signaling	NM_014602.1:3620
SMARCC2-mRNA	-1.85	0.148	-2.14	-1.56	0.277	0.226	0.338	5.27e-10	1.11e-07	lm.nb	Epigenetic Modification	NM_001130420.1:245
COL1A1-mRNA	5.04	0.408	4.24	5.83	32.8	18.8	57	6.44e-10	1.28e-07	lm.nb	Collagen Biosynthesis & Modification, ECM Degradation, ECM Synthesis, Focal Adhesion Kinase, PI3K-Akt	NM_000088.3:5210
COL5A1-mRNA	2.8	0.227	2.35	3.25	6.96	5.12	9.48	6.66e-10	1.28e-07	lm.nb	Collagen Biosynthesis & Modification, ECM Synthesis, PDGF Signaling	NM_000093.3:872
CXCL12-mRNA	2.22	0.183	1.86	2.58	4.66	3.64	5.97	8.33e-10	1.5e-07	lm.nb	Chemokine Signaling, Cytokine Signaling, EMT, NF-kb	NM_199168.3:69
F11R-mRNA	-1.87	0.154	-2.18	-1.57	0.273	0.221	0.336	8.48e-10	1.5e-07	lm.nb	TGF-beta	NM_144503.1:3650
NOTCH1-mRNA	-2.62	0.217	-3.05	-2.2	0.162	0.121	0.218	8.81e-10	1.5e-07	lm.nb	EMT, Myofibroblast Regulation, Notch, Th2 Differentiation	NM_017617.3:8211
SSR4-mRNA	1.52	0.126	1.28	1.77	2.87	2.42	3.41	9.12e-10	1.5e-07	lm.nb	Proteotoxic Stress	NM_006280.1:350
PRDX1-mRNA	1.31	0.109	1.09	1.52	2.47	2.13	2.87	1.05e-09	1.66e-07	lm.nb	EMT, Oxidative Stress	NM_002574.2:632
APLP2-mRNA	-1.43	0.12	-1.66	-1.19	0.371	0.315	0.437	1.1e-09	1.68e-07	lm.nb	Platelet Degranulation	NM_001243299.1:2855
ARHGAP35-mRNA	-1.88	0.159	-2.2	-1.57	0.271	0.218	0.336	1.22e-09	1.8e-07	lm.nb	Focal Adhesion Kinase	NM_004491.4:2950
UBE2N-mRNA	-1.49	0.126	-1.73	-1.24	0.357	0.301	0.423	1.31e-09	1.88e-07	lm.nb	Cell Cycle, Endotoxin Response, Granulocyte Activity, Inflammasome, TLR Signaling	NM_003348.3:1981
GNG2-mRNA	-1.49	0.127	-1.74	-1.24	0.356	0.299	0.423	1.43e-09	1.98e-07	lm.nb	Adenosine Pathway, PI3K-Akt	NM_053064.4:1790
COX6B1-mRNA	0.89	0.0761	0.741	1.04	1.85	1.67	2.05	1.51e-09	2.02e-07	lm.nb	Fatty Acid Metabolism	NM_001863.4:264
TRADD-mRNA	1.69	0.147	1.4	1.98	3.23	2.64	3.94	1.87e-09	2.37e-07	lm.nb	MAPK Cell Stress, NF-kb, Programmed Cell Death	NM_003789.2:680
HMOX1-mRNA	3.48	0.302	2.88	4.07	11.1	7.38	16.8	1.89e-09	2.37e-07	lm.nb	EMT	NM_002133.2:781
KDM3B-mRNA	-1.65	0.143	-1.93	-1.37	0.319	0.263	0.388	1.92e-09	2.37e-07	lm.nb	Epigenetic Modification	NM_016604.3:4178
RAPGEF2-mRNA	-1.57	0.137	-1.84	-1.3	0.336	0.279	0.405	2.01e-09	2.41e-07	lm.nb	MAPK Cell Stress	NM_014247.2:3445
FCER1G-mRNA	2.54	0.226	2.1	2.98	5.82	4.28	7.91	2.73e-09	3.18e-07	lm.nb	Granulocyte Activity, Neutrophil Degranulation	NM_004106.1:36
CALM1-mRNA	-1.8	0.164	-2.12	-1.48	0.288	0.23	0.359	3.85e-09	4.38e-07	lm.nb	Adenosine Pathway, Angiogenesis, Granulocyte Activity, Platelet Degranulation	NM_006888.3:1683
ARHGEF6-mRNA	-1.62	0.148	-1.91	-1.33	0.325	0.265	0.397	4.06e-09	4.41e-07	lm.nb	Adenosine Pathway	NM_004840.2:1465
SMURF1-mRNA	-2.97	0.271	-3.5	-2.44	0.128	0.0883	0.185	4.08e-09	4.41e-07	lm.nb	Hedgehog Signaling, TGF-beta	NM_181349.1:5162
COL16A1-mRNA	2.33	0.221	1.9	2.77	5.04	3.73	6.81	7.12e-09	7.51e-07	lm.nb	Collagen Biosynthesis & Modification, ECM Degradation	NM_001856.3:2027
HCFC1-mRNA	-1.57	0.15	-1.86	-1.27	0.337	0.275	0.413	8.27e-09	8.35e-07	lm.nb	Epigenetic Modification	NM_005334.2:5955
TBC1D4-mRNA	-1.96	0.188	-2.32	-1.59	0.258	0.2	0.332	8.28e-09	8.35e-07	lm.nb	Insulin Resistance	NM_014832.2:3130
UQCRH-mRNA	1.49	0.144	1.21	1.77	2.81	2.31	3.41	9.04e-09	8.91e-07	lm.nb	Fatty Acid Metabolism	NM_006004.2:235
PSENEN-mRNA	1.47	0.142	1.19	1.75	2.77	2.28	3.35	9.6e-09	9.25e-07	lm.nb	Notch	NM_172341.1:250
BRAF-mRNA	-1.01	0.098	-1.2	-0.819	0.496	0.434	0.567	9.8e-09	9.25e-07	lm.nb	EMT, Focal Adhesion Kinase, MAPK Cell Stress, mTOR	NM_004333.3:565
CTSB-mRNA	2.68	0.262	2.17	3.19	6.4	4.49	9.14	1.1e-08	1.01e-06	lm.nb	Autophagy, Collagen Biosynthesis & Modification, ECM Degradation, MHC Class II Antigen Presentation, Neutrophil Degranulation, Programmed Cell Death, TLR Signaling	NM_147780.2:1054
COL7A1-mRNA	3.17	0.315	2.56	3.79	9.03	5.89	13.8	1.37e-08	1.24e-06	lm.nb	Collagen Biosynthesis & Modification, ECM Degradation, ECM Synthesis	NM_000094.2:390
XIAP-mRNA	-0.992	0.0994	-1.19	-0.797	0.503	0.439	0.575	1.58e-08	1.4e-06	lm.nb	Focal Adhesion Kinase, NF-kb, Programmed Cell Death	NM_001167.3:1361
ATP6V1F-mRNA	1.49	0.15	1.2	1.78	2.81	2.29	3.44	1.63e-08	1.42e-06	lm.nb	mTOR, Phagocytic Cell Function	NM_001198909.1:673
ATOX1-mRNA	1.4	0.141	1.12	1.67	2.63	2.17	3.19	1.71e-08	1.46e-06	lm.nb	Oxidative Stress	NM_004045.3:143
LDLRAP1-mRNA	-1.41	0.142	-1.69	-1.13	0.377	0.311	0.458	1.8e-08	1.51e-06	lm.nb	Cholesterol Metabolism	NM_015627.2:420
FLI1-mRNA	-1.28	0.13	-1.53	-1.02	0.412	0.345	0.492	2e-08	1.61e-06	lm.nb	Myofibroblast Regulation	NM_001167681.2:1406
STAT5B-mRNA	-1.6	0.163	-1.92	-1.28	0.33	0.265	0.412	2.02e-08	1.61e-06	lm.nb	Chemokine Signaling, EMT, PDGF Signaling, Th2 Differentiation	NM_012448.3:200
AP1S1-mRNA	1.22	0.124	0.975	1.46	2.33	1.97	2.75	2.04e-08	1.61e-06	lm.nb	MHC Class II Antigen Presentation	NM_001283.3:350
SNAI2-mRNA	2.47	0.255	1.97	2.97	5.54	3.92	7.83	2.42e-08	1.89e-06	lm.nb	EMT	NM_003068.3:740
NDUFA1-mRNA	0.728	0.0752	0.58	0.875	1.66	1.5	1.83	2.49e-08	1.9e-06	lm.nb	Fatty Acid Metabolism	NM_004541.3:240
RAC2-mRNA	2.03	0.21	1.61	2.44	4.07	3.06	5.41	2.55e-08	1.92e-06	lm.nb	Angiogenesis, Focal Adhesion Kinase, MAPK Cell Stress, Phagocytic Cell Function, Wnt	NM_002872.4:341
CEBPA-mRNA	-2.37	0.247	-2.85	-1.88	0.194	0.139	0.271	2.86e-08	2.11e-06	lm.nb	Epigenetic Modification	NM_004364.2:1320
DAPK1-mRNA	-2.04	0.214	-2.46	-1.62	0.244	0.182	0.325	3.05e-08	2.22e-06	lm.nb	Autophagy, EMT	NM_001288729.1:1810
SIRT1-mRNA	-0.981	0.103	-1.18	-0.78	0.507	0.44	0.583	3.1e-08	2.22e-06	lm.nb	Epigenetic Modification, Proteotoxic Stress	NM_012238.4:840
LAMA3-mRNA	-3.2	0.337	-3.86	-2.54	0.108	0.0687	0.171	3.2e-08	2.25e-06	lm.nb	Collagen Biosynthesis & Modification, ECM Degradation, ECM Synthesis, Focal Adhesion Kinase, PI3K-Akt	NM_000227.3:4260
UBE4B-mRNA	-1.16	0.122	-1.4	-0.918	0.448	0.38	0.529	3.41e-08	2.36e-06	lm.nb	Proteotoxic Stress	NM_006048.4:1492
OCLN-mRNA	-2.94	0.312	-3.55	-2.32	0.131	0.0854	0.2	3.8e-08	2.57e-06	lm.nb	EMT	NM_002538.3:1975
P3H3-mRNA	2.03	0.216	1.6	2.45	4.08	3.04	5.46	3.89e-08	2.57e-06	lm.nb	Collagen Biosynthesis & Modification	NM_014262.4:1026
ANGPTL4-mRNA	3.71	0.396	2.94	4.49	13.1	7.66	22.5	3.93e-08	2.57e-06	lm.nb	Cholesterol Metabolism, PPAR Signaling	NR_104213.1:475
CCS-mRNA	0.86	0.0918	0.68	1.04	1.82	1.6	2.06	3.99e-08	2.57e-06	lm.nb	Oxidative Stress	NM_005125.1:34
NDUFS3-mRNA	0.762	0.0814	0.603	0.922	1.7	1.52	1.89	4e-08	2.57e-06	lm.nb	Fatty Acid Metabolism	NM_004551.1:245
ADPGK-mRNA	0.956	0.103	0.754	1.16	1.94	1.69	2.23	4.78e-08	3.03e-06	lm.nb	De Novo Lipogenesis, Gluconeogenesis	NR_023318.1:1608
GAB1-mRNA	-1.4	0.152	-1.7	-1.1	0.379	0.308	0.466	5.22e-08	3.26e-06	lm.nb	Insulin Signaling	NM_002039.3:690
TIMP1-mRNA	3.23	0.351	2.54	3.91	9.36	5.81	15.1	5.31e-08	3.27e-06	lm.nb	ECM Degradation, EMT, Platelet Degranulation	NM_003254.2:329
SKI-mRNA	-1.04	0.114	-1.27	-0.818	0.486	0.416	0.567	5.87e-08	3.57e-06	lm.nb	TGF-beta	NM_003036.2:3335
RAC1-mRNA	0.655	0.0719	0.514	0.795	1.57	1.43	1.74	5.97e-08	3.58e-06	loglinear	Angiogenesis, EMT, Granulocyte Activity, MAPK Cell Stress, Neutrophil Degranulation, Phagocytic Cell Function, PI3K-Akt, TLR Signaling, Wnt	NM_006908.4:500
LAMTOR4-mRNA	0.835	0.092	0.655	1.02	1.78	1.57	2.02	6.26e-08	3.7e-06	lm.nb	Autophagy, mTOR	NM_001008395.2:494
KDM2A-mRNA	-0.902	0.1	-1.1	-0.706	0.535	0.467	0.613	6.8e-08	3.97e-06	lm.nb	Epigenetic Modification	NM_012308.1:3390
SERPINH1-mRNA	2.68	0.298	2.09	3.26	6.4	4.27	9.59	7.29e-08	4.2e-06	lm.nb	Collagen Biosynthesis & Modification	NM_001235.2:880
NF1-mRNA	-0.825	0.0919	-1	-0.644	0.565	0.498	0.64	7.4e-08	4.21e-06	lm.nb	EMT, MAPK Cell Stress	NM_000267.2:1035
MAML3-mRNA	-1.83	0.204	-2.23	-1.43	0.281	0.213	0.371	7.53e-08	4.23e-06	lm.nb	Notch, Th1 Differentiation	NM_018717.4:1350
AP2S1-mRNA	1.27	0.142	0.994	1.55	2.42	1.99	2.93	7.74e-08	4.29e-06	lm.nb	MHC Class II Antigen Presentation	NM_021575.2:665
IGF1-mRNA	2.8	0.315	2.18	3.41	6.95	4.53	10.7	8.54e-08	4.68e-06	lm.nb	Insulin Signaling, MAPK Cell Stress, mTOR, PI3K-Akt, Platelet Degranulation	NM_000618.3:491
IRF4-mRNA	3.29	0.372	2.57	4.02	9.81	5.92	16.3	8.88e-08	4.8e-06	lm.nb	Th17 Differentiation, Type I Interferon, Type II Interferon	NM_002460.1:325
RORA-mRNA	-1.13	0.129	-1.38	-0.877	0.457	0.384	0.545	1.01e-07	5.35e-06	lm.nb	Th17 Differentiation	NM_134261.2:1715
CD44-mRNA	1.86	0.212	1.45	2.28	3.63	2.72	4.85	1.02e-07	5.35e-06	lm.nb	ECM Degradation, ECM Synthesis, EMT, Neutrophil Degranulation, Type II Interferon	NM_001001392.1:429
ITPR2-mRNA	-1.08	0.123	-1.32	-0.836	0.474	0.401	0.56	1.03e-07	5.35e-06	lm.nb	Adenosine Pathway, Angiogenesis, Granulocyte Activity, Programmed Cell Death	NM_002223.2:1626
PTPN11-mRNA	-0.683	0.0793	-0.839	-0.528	0.623	0.559	0.694	1.32e-07	6.79e-06	lm.nb	Endotoxin Response, Insulin Resistance, Insulin Signaling, PDGF Signaling, TLR Signaling, Type I Interferon, Type II Interferon	NM_002834.3:1480
PHLPP1-mRNA	-1.2	0.139	-1.47	-0.926	0.436	0.361	0.526	1.34e-07	6.81e-06	lm.nb	PI3K-Akt	NM_194449.3:1930
HTRA2-mRNA	1.4	0.162	1.08	1.71	2.63	2.11	3.28	1.36e-07	6.84e-06	lm.nb	Programmed Cell Death	NM_013247.4:1096
CTSL-mRNA	2.15	0.252	1.65	2.64	4.43	3.14	6.24	1.58e-07	7.85e-06	lm.nb	Autophagy, Collagen Biosynthesis & Modification, ECM Degradation, MHC Class II Antigen Presentation, Programmed Cell Death, TLR Signaling	NM_001912.4:1072
ACACB-mRNA	-2.11	0.249	-2.6	-1.63	0.231	0.165	0.324	1.61e-07	7.88e-06	lm.nb	Fatty Acid Metabolism, Insulin Resistance	NM_001093.3:3365
XBP1-mRNA	2.04	0.24	1.57	2.51	4.11	2.97	5.7	1.62e-07	7.88e-06	lm.nb	Proteotoxic Stress	NM_005080.2:440
FAP-mRNA	2.29	0.274	1.75	2.83	4.9	3.37	7.1	1.96e-07	9.38e-06	lm.nb	Myofibroblast Regulation	NM_004460.2:1490
SMAD4-mRNA	-1.03	0.123	-1.27	-0.785	0.491	0.416	0.58	1.98e-07	9.38e-06	lm.nb	Cell Cycle, EMT, TGF-beta, Th17 Differentiation, Wnt	NM_005359.3:1370
LIPG-mRNA	4.05	0.484	3.1	5	16.6	8.57	32	1.99e-07	9.38e-06	lm.nb	Cholesterol Metabolism	NM_006033.2:1624
CD84-mRNA	2.53	0.304	1.94	3.13	5.8	3.83	8.76	2.07e-07	9.65e-06	lm.nb		NM_001184879.1:28
DYNLL1-mRNA	1.42	0.171	1.08	1.75	2.67	2.12	3.37	2.3e-07	1.06e-05	lm.nb	Autophagy, Cell Cycle, MHC Class II Antigen Presentation, Neutrophil Degranulation	NM_003746.2:410
KMT2D-mRNA	-0.862	0.105	-1.07	-0.656	0.55	0.477	0.635	2.56e-07	1.17e-05	lm.nb	Epigenetic Modification	NM_003482.3:6070
WAS-mRNA	1.43	0.175	1.09	1.77	2.7	2.13	3.42	2.61e-07	1.18e-05	lm.nb	Phagocytic Cell Function	NM_000377.2:90
RAB7B-mRNA	2.16	0.266	1.64	2.68	4.47	3.11	6.41	2.95e-07	1.31e-05	lm.nb	Autophagy	NM_001164522.1:462
DIAPH1-mRNA	-1.11	0.136	-1.37	-0.84	0.464	0.386	0.559	2.97e-07	1.31e-05	lm.nb	Focal Adhesion Kinase, Neutrophil Degranulation	NM_005219.4:1398
NDUFB6-mRNA	1.02	0.125	0.772	1.26	2.02	1.71	2.4	3.01e-07	1.32e-05	lm.nb	Fatty Acid Metabolism	NM_002493.5:33
PTCH1-mRNA	-1.99	0.246	-2.47	-1.51	0.252	0.18	0.352	3.25e-07	1.41e-05	lm.nb	Hedgehog Signaling	NM_000264.4:403
BRPF3-mRNA	-1.57	0.195	-1.95	-1.19	0.337	0.258	0.439	3.48e-07	1.5e-05	lm.nb	Epigenetic Modification, Platelet Degranulation	NM_015695.2:355
RAP1B-mRNA	0.606	0.076	0.457	0.755	1.52	1.37	1.69	3.82e-07	1.62e-05	lm.nb	Focal Adhesion Kinase, MAPK Cell Stress, Neutrophil Degranulation	NM_001010942.2:699
GSK3B-mRNA	-0.64	0.0803	-0.797	-0.482	0.642	0.576	0.716	3.84e-07	1.62e-05	lm.nb	Cell Cycle, De Novo Lipogenesis, EMT, Focal Adhesion Kinase, Hedgehog Signaling, Insulin Resistance, mTOR, PI3K-Akt, Proteotoxic Stress, Wnt	NM_002093.2:925
CKAP4-mRNA	1.99	0.25	1.5	2.48	3.96	2.82	5.56	3.98e-07	1.66e-05	lm.nb	Neutrophil Degranulation, Proteotoxic Stress	NM_006825.3:1825
MAP1LC3A-mRNA	1.45	0.185	1.08	1.81	2.73	2.12	3.5	4.88e-07	2.02e-05	lm.nb	Autophagy	NM_032514.2:404
NCOA2-mRNA	-1.15	0.148	-1.44	-0.859	0.451	0.369	0.551	5.34e-07	2.19e-05	lm.nb	Epigenetic Modification	NM_006540.2:1045
NOTCH4-mRNA	-1.71	0.22	-2.14	-1.28	0.306	0.227	0.413	5.46e-07	2.22e-05	lm.nb	Notch	NM_004557.3:6420
IL1R1-mRNA	1.8	0.232	1.35	2.26	3.49	2.54	4.78	5.56e-07	2.24e-05	lm.nb	Cytokine Signaling, MAPK Cell Stress, NF-kb, Th17 Differentiation	NM_001320984.1:281
CCR1-mRNA	2.01	0.26	1.51	2.52	4.04	2.84	5.75	5.61e-07	2.24e-05	lm.nb	Chemokine Signaling, Cytokine Signaling, M1 Activation	NM_001295.2:535
THBS2-mRNA	2.52	0.326	1.88	3.16	5.74	3.69	8.95	5.81e-07	2.3e-05	lm.nb	ECM Synthesis, Focal Adhesion Kinase, PDGF Signaling, PI3K-Akt	NM_003247.2:4460
NID2-mRNA	2.04	0.265	1.52	2.56	4.12	2.88	5.9	5.91e-07	2.32e-05	lm.nb	ECM Synthesis	NM_007361.3:1995
ZFYVE16-mRNA	-0.686	0.0889	-0.86	-0.511	0.622	0.551	0.702	5.96e-07	2.32e-05	lm.nb	TGF-beta	NM_001105251.2:2292
FZD5-mRNA	-1.58	0.205	-1.98	-1.17	0.335	0.254	0.443	6.07e-07	2.34e-05	lm.nb	mTOR, Wnt	NM_003468.2:2265
PARP1-mRNA	0.839	0.109	0.625	1.05	1.79	1.54	2.07	6.19e-07	2.36e-05	lm.nb	EMT, NF-kb, Programmed Cell Death, TGF-beta	NM_001618.3:3016
NCK2-mRNA	-1.13	0.148	-1.41	-0.836	0.458	0.375	0.56	6.98e-07	2.64e-05	lm.nb	Angiogenesis, PDGF Signaling	NM_001004720.2:1398
SAA1-mRNA	4.01	0.527	2.98	5.04	16.1	7.88	33	7.16e-07	2.69e-05	lm.nb	Adenosine Pathway, Endotoxin Response, TLR Signaling	NM_199161.1:135
SPOPL-mRNA	-0.669	0.088	-0.842	-0.497	0.629	0.558	0.709	7.26e-07	2.7e-05	lm.nb	Hedgehog Signaling	NM_001001664.1:1455
DDIT3-mRNA	1.28	0.169	0.951	1.61	2.43	1.93	3.06	7.37e-07	2.7e-05	lm.nb	MAPK Cell Stress, Programmed Cell Death, Proteotoxic Stress	NM_004083.4:40
PRKACA-mRNA	0.919	0.121	0.682	1.16	1.89	1.6	2.23	7.4e-07	2.7e-05	lm.nb	Angiogenesis, Autophagy, Cell Cycle, Hedgehog Signaling, MAPK Cell Stress, Wnt	NM_002730.3:400
PCCB-mRNA	1.12	0.148	0.833	1.41	2.18	1.78	2.66	7.47e-07	2.7e-05	lm.nb	Fatty Acid Metabolism	NM_000532.4:322
CUL3-mRNA	-0.772	0.102	-0.971	-0.572	0.586	0.51	0.672	7.49e-07	2.7e-05	lm.nb	Hedgehog Signaling	NM_003590.2:1940
SERPING1-mRNA	1.09	0.144	0.806	1.37	2.13	1.75	2.58	7.65e-07	2.73e-05	lm.nb	Complement Activation, Platelet Degranulation	NM_000062.2:305
CD14-mRNA	2.17	0.287	1.61	2.73	4.49	3.04	6.63	7.75e-07	2.73e-05	lm.nb	Endotoxin Response, MAPK Cell Stress, Neutrophil Degranulation, NF-kb, TLR Signaling	NM_000591.2:885
C3AR1-mRNA	2.04	0.269	1.51	2.57	4.11	2.85	5.92	7.77e-07	2.73e-05	lm.nb	Adenosine Pathway, Complement Activation, Neutrophil Degranulation	NM_004054.2:415
WWC1-mRNA	-2.16	0.286	-2.72	-1.6	0.224	0.152	0.33	7.94e-07	2.77e-05	lm.nb	Hippo Pathway	NM_001161662.1:619
PTPN12-mRNA	-1.12	0.149	-1.41	-0.829	0.46	0.375	0.563	8.41e-07	2.91e-05	lm.nb	PDGF Signaling	NM_002835.3:2427
PIK3CA-mRNA	-0.736	0.0988	-0.93	-0.543	0.6	0.525	0.686	9.38e-07	3.21e-05	lm.nb	PI3K-Akt	NM_006218.2:2445
MECP2-mRNA	-0.966	0.13	-1.22	-0.712	0.512	0.429	0.611	9.43e-07	3.21e-05	lm.nb	Myofibroblast Regulation	NM_001110792.1:1439
COX6A1-mRNA	0.546	0.0732	0.402	0.689	1.46	1.32	1.61	9.5e-07	3.21e-05	lm.nb	Fatty Acid Metabolism	NM_004373.2:260
CD163-mRNA	2.23	0.301	1.64	2.82	4.7	3.13	7.08	9.83e-07	3.29e-05	lm.nb		NM_004244.4:1630
UQCRFS1-mRNA	0.816	0.11	0.601	1.03	1.76	1.52	2.04	9.88e-07	3.29e-05	lm.nb	Fatty Acid Metabolism	NM_006003.2:854
DEPDC5-mRNA	-0.909	0.123	-1.15	-0.669	0.532	0.451	0.629	1.01e-06	3.33e-05	lm.nb	mTOR	NM_001136029.2:190
TXNDC5-mRNA	1.39	0.188	1.02	1.76	2.62	2.03	3.38	1.05e-06	3.45e-05	lm.nb	Neutrophil Degranulation, Proteotoxic Stress	NM_030810.2:1820
KIF3A-mRNA	-1.64	0.223	-2.07	-1.2	0.321	0.237	0.435	1.13e-06	3.69e-05	lm.nb	Hedgehog Signaling, MHC Class II Antigen Presentation	NM_007054.5:775
LOX-mRNA	1.93	0.263	1.41	2.44	3.81	2.66	5.44	1.16e-06	3.77e-05	lm.nb	Collagen Biosynthesis & Modification, EMT, Myofibroblast Regulation	NM_002317.4:1575
PSMB7-mRNA	0.652	0.0892	0.477	0.827	1.57	1.39	1.77	1.22e-06	3.9e-05	lm.nb	Cell Cycle, Granulocyte Activity, Hypoxia, Neutrophil Degranulation	NM_002799.2:420
ITCH-mRNA	-0.873	0.12	-1.11	-0.638	0.546	0.464	0.643	1.27e-06	4.05e-05	lm.nb	Inflammasome	NM_001257138.1:438
CSNK1G3-mRNA	-0.858	0.119	-1.09	-0.624	0.552	0.469	0.649	1.53e-06	4.84e-05	lm.nb	Hedgehog Signaling	NM_001031812.1:1595
BST2-mRNA	1.28	0.179	0.934	1.64	2.44	1.91	3.11	1.55e-06	4.88e-05	lm.nb	Neutrophil Degranulation, Type I Interferon	NM_004335.2:20
RNF111-mRNA	-0.422	0.0591	-0.538	-0.306	0.746	0.689	0.809	1.63e-06	5.09e-05	loglinear	EMT, TGF-beta	NM_017610.6:925
FN1-mRNA	1.49	0.21	1.08	1.91	2.82	2.12	3.75	1.73e-06	5.35e-05	lm.nb	ECM Synthesis, EMT, Focal Adhesion Kinase, PI3K-Akt, Platelet Degranulation	NM_212482.1:1776
MAPK8-mRNA	-0.789	0.111	-1.01	-0.572	0.579	0.498	0.673	1.75e-06	5.39e-05	lm.nb	Autophagy, EMT, Endotoxin Response, Focal Adhesion Kinase, Granulocyte Activity, Insulin Resistance, MAPK Cell Stress, Programmed Cell Death, Proteotoxic Stress, TLR Signaling, Wnt	NM_002750.2:945
HVCN1-mRNA	1.63	0.231	1.18	2.08	3.1	2.26	4.24	1.9e-06	5.81e-05	lm.nb	Neutrophil Degranulation, Phagocytic Cell Function	NM_032369.3:746
EPAS1-mRNA	-1.9	0.269	-2.43	-1.37	0.268	0.186	0.386	1.93e-06	5.86e-05	lm.nb	EMT, Hypoxia	NM_001430.3:4246
HLA-B-mRNA	1.01	0.143	0.726	1.29	2.01	1.65	2.44	2.02e-06	6.09e-05	lm.nb	Neutrophil Degranulation, Type I Interferon, Type II Interferon	NM_005514.6:937
TXN-mRNA	1.22	0.175	0.878	1.56	2.33	1.84	2.95	2.17e-06	6.5e-05	lm.nb	Inflammasome, Oxidative Stress	NM_003329.2:55
MMP9-mRNA	5.07	0.727	3.64	6.49	33.5	12.5	90.1	2.26e-06	6.72e-05	lm.nb	Collagen Biosynthesis & Modification, ECM Degradation, EMT, Neutrophil Degranulation	NM_004994.2:1530
MAF-mRNA	1.1	0.158	0.793	1.41	2.15	1.73	2.66	2.29e-06	6.76e-05	lm.nb	Th2 Differentiation	NM_005360.4:888
S100A12-mRNA	4.81	0.692	3.46	6.17	28.1	11	71.8	2.32e-06	6.81e-05	lm.nb	Endotoxin Response, Neutrophil Degranulation, TLR Signaling	NM_005621.1:260
PELI1-mRNA	-1.39	0.2	-1.78	-0.994	0.383	0.292	0.502	2.4e-06	6.99e-05	lm.nb	Endotoxin Response, TLR Signaling	NM_020651.3:1550
CSF1R-mRNA	1.82	0.263	1.31	2.34	3.54	2.47	5.06	2.43e-06	7.05e-05	lm.nb	Cytokine Signaling, MAPK Cell Stress, PI3K-Akt	NM_005211.2:3775
SEC24C-mRNA	0.739	0.107	0.53	0.948	1.67	1.44	1.93	2.49e-06	7.15e-05	lm.nb	MHC Class II Antigen Presentation, Proteotoxic Stress	NM_004922.2:2325
CD209-mRNA	1.7	0.246	1.22	2.19	3.26	2.33	4.55	2.52e-06	7.19e-05	lm.nb		NM_001144899.1:950
KANSL1-mRNA	-1.08	0.157	-1.39	-0.772	0.473	0.382	0.586	2.72e-06	7.74e-05	lm.nb	Epigenetic Modification	NM_001193465.1:1838
NR1H3-mRNA	1.56	0.228	1.12	2.01	2.96	2.17	4.03	2.81e-06	7.93e-05	lm.nb	De Novo Lipogenesis, Insulin Resistance, PPAR Signaling	NM_005693.2:1575
CUL1-mRNA	-0.571	0.0836	-0.735	-0.407	0.673	0.601	0.754	2.9e-06	8.14e-05	lm.nb	Cell Cycle, Endotoxin Response, Granulocyte Activity, Hedgehog Signaling, Proteotoxic Stress, TGF-beta, TLR Signaling, Wnt	NM_003592.2:1487
INPP5D-mRNA	-1.16	0.17	-1.49	-0.825	0.448	0.356	0.564	3.01e-06	8.4e-05	lm.nb	Phagocytic Cell Function	NM_005541.3:4075
SRC-mRNA	-0.547	0.0803	-0.704	-0.389	0.685	0.614	0.763	3.03e-06	8.4e-05	lm.nb	Angiogenesis, EMT, Focal Adhesion Kinase, PDGF Signaling	NM_005417.3:1410
PC-mRNA	1.07	0.157	0.758	1.37	2.09	1.69	2.59	3.24e-06	8.93e-05	lm.nb	Gluconeogenesis	NM_000920.3:2055
SMAD3-mRNA	-1.24	0.184	-1.6	-0.882	0.423	0.329	0.543	3.39e-06	9.28e-05	lm.nb	Cell Cycle, EMT, Myofibroblast Regulation, TGF-beta, Th17 Differentiation, Wnt	NM_005902.3:4220
CHI3L1-mRNA	2.64	0.391	1.87	3.4	6.22	3.65	10.6	3.48e-06	9.45e-05	lm.nb	Neutrophil Degranulation	NM_001276.2:475
TEK-mRNA	-1.34	0.199	-1.73	-0.948	0.396	0.302	0.518	3.57e-06	9.64e-05	lm.nb	MAPK Cell Stress, PI3K-Akt	NM_000459.3:1894
NCOR2-mRNA	-0.837	0.125	-1.08	-0.592	0.56	0.473	0.663	3.67e-06	9.85e-05	lm.nb	Epigenetic Modification, Notch, TGF-beta	NM_006312.3:1490
NFKB1-mRNA	-1.3	0.195	-1.69	-0.923	0.405	0.311	0.527	3.73e-06	9.96e-05	lm.nb	Inflammasome, NF-kb	NM_003998.2:1675
MAML1-mRNA	-0.88	0.132	-1.14	-0.622	0.543	0.454	0.65	3.89e-06	0.000103	lm.nb	Notch, Th1 Differentiation	NM_014757.4:1880
EEF2K-mRNA	-0.821	0.123	-1.06	-0.58	0.566	0.479	0.669	3.91e-06	0.000103	lm.nb	mTOR	NM_013302.3:5165
PTK2-mRNA	-0.878	0.132	-1.14	-0.62	0.544	0.455	0.651	3.91e-06	0.000103	lm.nb	Angiogenesis, EMT, Focal Adhesion Kinase, Myofibroblast Regulation, PI3K-Akt	NM_005607.4:3466
CCNA2-mRNA	1.95	0.293	1.38	2.53	3.87	2.6	5.76	4.09e-06	0.000107	lm.nb	Cell Cycle, SASP	NM_001237.2:1210
GREM1-mRNA	3.89	0.589	2.74	5.05	14.9	6.68	33.1	4.42e-06	0.000115	lm.nb	EMT	NM_013372.5:575
CREB1-mRNA	0.752	0.115	0.528	0.977	1.68	1.44	1.97	4.76e-06	0.000123	lm.nb	Adenosine Pathway, Endotoxin Response, Insulin Resistance, PI3K-Akt, TLR Signaling	NM_004379.3:618
COL14A1-mRNA	1.76	0.268	1.23	2.28	3.38	2.35	4.86	4.91e-06	0.000126	lm.nb	Collagen Biosynthesis & Modification, ECM Degradation	NM_021110.1:1865
TGFB1-mRNA	1.28	0.196	0.898	1.67	2.43	1.86	3.18	5.08e-06	0.000129	lm.nb	Cell Cycle, Cytokine Signaling, ECM Synthesis, EMT, MAPK Cell Stress, Myofibroblast Regulation, Platelet Degranulation, TGF-beta, Th17 Differentiation	NM_000660.3:1260
SSR2-mRNA	0.798	0.122	0.559	1.04	1.74	1.47	2.05	5.15e-06	0.000131	lm.nb	Proteotoxic Stress	NM_003145.3:195
EP300-mRNA	-0.638	0.0994	-0.833	-0.443	0.643	0.562	0.736	6.34e-06	0.00016	lm.nb	Cell Cycle, Epigenetic Modification, Hypoxia, Inflammasome, Notch, Proteotoxic Stress, TGF-beta, Wnt	NM_001429.2:715
HSBP1-mRNA	-0.907	0.142	-1.19	-0.629	0.533	0.44	0.647	6.66e-06	0.000167	lm.nb	Proteotoxic Stress	NM_001537.2:1700
SPP1-mRNA	5.52	0.863	3.82	7.21	45.8	14.2	148	6.69e-06	0.000167	lm.nb	ECM Degradation, ECM Synthesis, EMT, Focal Adhesion Kinase, Myofibroblast Regulation, PDGF Signaling, PI3K-Akt, TLR Signaling	NM_000582.2:760
SMAD2-mRNA	-0.479	0.0753	-0.627	-0.332	0.717	0.648	0.795	7.1e-06	0.000176	lm.nb	Cell Cycle, EMT, Myofibroblast Regulation, TGF-beta, Th17 Differentiation	NM_001003652.3:877
PRKAG2-mRNA	-0.732	0.115	-0.958	-0.506	0.602	0.515	0.704	7.21e-06	0.000178	lm.nb	Autophagy, Fatty Acid Metabolism, Insulin Resistance, mTOR	NM_016203.3:1895
YWHAG-mRNA	1.02	0.161	0.704	1.33	2.03	1.63	2.52	7.34e-06	0.00018	lm.nb	Cell Cycle, De Novo Lipogenesis, PI3K-Akt	NM_012479.3:1375
LILRB2-mRNA	1.9	0.301	1.31	2.49	3.73	2.48	5.62	7.64e-06	0.000186	lm.nb	Neutrophil Degranulation	NM_001278405.1:256
THBS3-mRNA	1.39	0.221	0.961	1.83	2.63	1.95	3.54	7.73e-06	0.000187	lm.nb	ECM Synthesis, Focal Adhesion Kinase, PDGF Signaling, PI3K-Akt	NM_001252607.1:810
TCF7L2-mRNA	-1.02	0.162	-1.33	-0.699	0.494	0.397	0.616	8.24e-06	0.000199	lm.nb	Wnt	NM_001146274.1:1393
LATS1-mRNA	-0.525	0.0838	-0.689	-0.361	0.695	0.62	0.779	8.55e-06	0.000203	loglinear	EMT, Hippo Pathway	NM_004690.2:1090
CDH5-mRNA	-1.4	0.224	-1.84	-0.964	0.378	0.279	0.513	8.57e-06	0.000203	lm.nb	Angiogenesis	NM_001795.3:3405
LIPA-mRNA	1.6	0.256	1.1	2.1	3.03	2.14	4.3	8.57e-06	0.000203	lm.nb	Cholesterol Metabolism	NM_000235.3:1220
MKI67-mRNA	2.15	0.343	1.48	2.82	4.43	2.78	7.07	8.66e-06	0.000204	lm.nb	Cell Cycle	NM_002417.2:4020
MAML2-mRNA	-0.87	0.139	-1.14	-0.597	0.547	0.453	0.661	8.72e-06	0.000205	lm.nb	Notch, Th1 Differentiation	NM_032427.2:1890
GBP5-mRNA	2	0.321	1.37	2.63	4	2.59	6.19	8.95e-06	0.000209	lm.nb	Type II Interferon	NM_052942.3:1083
AMOTL2-mRNA	-1.84	0.295	-2.41	-1.26	0.28	0.188	0.418	9.37e-06	0.000217	lm.nb	Hippo Pathway	NM_016201.2:3350
TPR-mRNA	-0.591	0.0966	-0.78	-0.402	0.664	0.582	0.757	1.14e-05	0.000262	lm.nb	Cell Cycle, Proteotoxic Stress	NM_003292.2:6825
ABCA1-mRNA	0.965	0.159	0.653	1.28	1.95	1.57	2.42	1.26e-05	0.00029	lm.nb	Cholesterol Metabolism	NM_005502.3:4048
MOB1B-mRNA	0.619	0.103	0.418	0.821	1.54	1.34	1.77	1.33e-05	0.000304	lm.nb	Hippo Pathway	NM_173468.3:256
MAPK9-mRNA	-0.66	0.109	-0.874	-0.445	0.633	0.546	0.734	1.35e-05	0.000307	lm.nb	Autophagy, Endotoxin Response, Focal Adhesion Kinase, Granulocyte Activity, Insulin Resistance, MAPK Cell Stress, Programmed Cell Death, Proteotoxic Stress, TLR Signaling, Wnt	NM_001135044.1:268
ANAPC1-mRNA	-0.878	0.146	-1.16	-0.592	0.544	0.446	0.663	1.4e-05	0.000316	lm.nb	Cell Cycle, SASP	NM_022662.2:1990
PTK2B-mRNA	-1.03	0.172	-1.37	-0.696	0.489	0.387	0.617	1.41e-05	0.000318	lm.nb	Angiogenesis	NM_004103.3:735
JMJD4-mRNA	0.925	0.154	0.623	1.23	1.9	1.54	2.34	1.45e-05	0.000324	lm.nb	Myofibroblast Regulation	NM_001161465.1:465
STAT5A-mRNA	-1.01	0.169	-1.34	-0.681	0.496	0.394	0.624	1.47e-05	0.000327	lm.nb	EMT, PDGF Signaling, Th2 Differentiation	NM_003152.2:3460
CXCL2-mRNA	-3.01	0.503	-3.99	-2.02	0.124	0.0628	0.246	1.49e-05	0.00033	lm.nb	Chemokine Signaling, Cytokine Signaling, NF-kb	NM_002089.3:854
HLA-A-mRNA	0.99	0.167	0.663	1.32	1.99	1.58	2.49	1.62e-05	0.000358	lm.nb	Neutrophil Degranulation, Type I Interferon, Type II Interferon	NM_002116.5:1000
SH2D1A-mRNA	2.4	0.405	1.6	3.19	5.27	3.04	9.15	1.69e-05	0.00037	lm.nb		NM_002351.4:495
RAC3-mRNA	1.82	0.309	1.22	2.43	3.54	2.33	5.38	1.72e-05	0.000375	lm.nb	Angiogenesis, Focal Adhesion Kinase, MAPK Cell Stress, Wnt	NM_005052.2:702
KLF5-mRNA	-1.22	0.207	-1.63	-0.817	0.429	0.323	0.568	1.73e-05	0.000376	lm.nb	Myofibroblast Regulation	NM_001730.3:732
SEC61B-mRNA	0.815	0.139	0.543	1.09	1.76	1.46	2.12	1.82e-05	0.000393	lm.nb	Proteotoxic Stress	NM_006808.2:344
HIF1A-mRNA	1.14	0.194	0.757	1.52	2.2	1.69	2.86	1.88e-05	0.000404	lm.nb	Autophagy, EMT, Hypoxia, Th17 Differentiation	NM_001530.2:1985
CR1-mRNA	1.86	0.317	1.24	2.48	3.62	2.35	5.57	1.9e-05	0.000406	lm.nb	Complement Activation, Neutrophil Degranulation	XM_006711166.2:1670
ERO1A-mRNA	1.11	0.189	0.735	1.48	2.15	1.66	2.78	1.93e-05	0.000411	lm.nb	Oxidative Stress, Proteotoxic Stress	NM_014584.1:612
MAP3K1-mRNA	-1.04	0.178	-1.39	-0.692	0.486	0.382	0.619	1.95e-05	0.000413	lm.nb	Endotoxin Response, Granulocyte Activity, MAPK Cell Stress, TLR Signaling	NM_005921.1:2525
EGFR-mRNA	-0.949	0.163	-1.27	-0.631	0.518	0.415	0.646	1.97e-05	0.000416	lm.nb	Adenosine Pathway, EMT, MAPK Cell Stress, PI3K-Akt	NM_201282.1:1354
RPS6KA2-mRNA	-1.55	0.266	-2.08	-1.03	0.34	0.237	0.489	2e-05	0.000419	lm.nb	Adenosine Pathway, Endotoxin Response, Insulin Resistance, MAPK Cell Stress, mTOR, SASP, TLR Signaling	NM_021135.4:2710
ADAM9-mRNA	0.662	0.114	0.439	0.886	1.58	1.36	1.85	2.12e-05	0.000443	lm.nb	ECM Degradation	NM_001005845.1:695
NRP2-mRNA	0.968	0.167	0.64	1.3	1.96	1.56	2.45	2.17e-05	0.000452	lm.nb	EMT	NM_003872.2:805
TLR1-mRNA	0.679	0.118	0.448	0.911	1.6	1.36	1.88	2.3e-05	0.000476	lm.nb	Endotoxin Response, TLR Signaling	NM_003263.3:545
CDKN2C-mRNA	0.9	0.156	0.593	1.21	1.87	1.51	2.31	2.33e-05	0.000479	lm.nb	Cell Cycle, SASP	NM_001262.2:1295
SLC25A10-mRNA	1.31	0.228	0.864	1.76	2.48	1.82	3.39	2.38e-05	0.000489	lm.nb	Gluconeogenesis	NM_012140.3:390
CHMP4B-mRNA	-0.832	0.145	-1.12	-0.548	0.562	0.461	0.684	2.4e-05	0.00049	lm.nb	Autophagy	NM_176812.4:1164
TNFRSF17-mRNA	2.43	0.427	1.6	3.27	5.4	3.03	9.65	2.58e-05	0.000524	lm.nb	Cytokine Signaling	NM_001192.2:635
NDUFS5-mRNA	0.891	0.157	0.583	1.2	1.85	1.5	2.3	2.77e-05	0.000559	lm.nb	Fatty Acid Metabolism	NM_004552.2:136
SYK-mRNA	0.899	0.159	0.588	1.21	1.86	1.5	2.31	2.78e-05	0.000559	lm.nb	Granulocyte Activity, NF-kb, Phagocytic Cell Function, PI3K-Akt	NM_003177.5:808
CYFIP1-mRNA	0.52	0.0917	0.34	0.699	1.43	1.27	1.62	2.79e-05	0.000559	lm.nb	Angiogenesis, Neutrophil Degranulation	NM_014608.2:2423
EGR1-mRNA	-2.95	0.524	-3.98	-1.92	0.129	0.0635	0.263	2.98e-05	0.000594	lm.nb	EMT, Type I Interferon	NM_001964.2:1505
CCN2-mRNA	-2.3	0.411	-3.1	-1.49	0.203	0.116	0.356	3.28e-05	0.000652	lm.nb	EMT, Myofibroblast Regulation	NM_001901.2:1100
BCL2-mRNA	1.15	0.206	0.747	1.56	2.22	1.68	2.94	3.31e-05	0.000653	lm.nb	Autophagy, EMT, Focal Adhesion Kinase, Hedgehog Signaling, Inflammasome, NF-kb, PI3K-Akt, Programmed Cell Death, Proteotoxic Stress	NM_000657.2:947
KAT6A-mRNA	-0.663	0.119	-0.895	-0.43	0.632	0.538	0.742	3.31e-05	0.000653	lm.nb	Epigenetic Modification	NM_001099412.1:550
CFTR-mRNA	-2.12	0.381	-2.87	-1.38	0.229	0.137	0.385	3.34e-05	0.000654	lm.nb		NM_000492.3:720
PDHA1-mRNA	0.522	0.0951	0.336	0.708	1.44	1.26	1.63	3.98e-05	0.000777	lm.nb	De Novo Lipogenesis, Gluconeogenesis	NM_000284.3:1080
PDGFRB-mRNA	1.2	0.219	0.771	1.63	2.3	1.71	3.09	4.01e-05	0.000779	lm.nb	MAPK Cell Stress, PDGF Signaling, PI3K-Akt	NM_002609.3:265
CPT1A-mRNA	-1.02	0.187	-1.38	-0.651	0.494	0.383	0.637	4.41e-05	0.000854	lm.nb	Fatty Acid Metabolism, Insulin Resistance, PPAR Signaling	NM_001876.3:1355
MMUT-mRNA	-0.942	0.174	-1.28	-0.601	0.52	0.411	0.659	4.72e-05	0.000909	lm.nb	Fatty Acid Metabolism	NM_000255.2:2000
FAS-mRNA	0.843	0.156	0.537	1.15	1.79	1.45	2.22	4.79e-05	0.000919	lm.nb	Cytokine Signaling, MAPK Cell Stress, Programmed Cell Death	NM_000043.4:398
MMP2-mRNA	1.62	0.301	1.03	2.21	3.08	2.05	4.63	4.88e-05	0.000932	lm.nb	ECM Degradation, EMT	NM_004530.2:2360
CCL13-mRNA	2.21	0.411	1.41	3.02	4.64	2.66	8.11	4.91e-05	0.000934	lm.nb	Chemokine Signaling, Cytokine Signaling, NF-kb	NM_005408.2:320
LEPR-mRNA	-1.35	0.252	-1.84	-0.854	0.393	0.279	0.553	5.37e-05	0.00102	lm.nb	Cytokine Signaling	NM_001003679.1:2000
CAT-mRNA	-0.879	0.165	-1.2	-0.556	0.544	0.435	0.68	5.53e-05	0.00104	lm.nb	Neutrophil Degranulation, Oxidative Stress	NM_001752.2:1130
STAT3-mRNA	0.904	0.17	0.571	1.24	1.87	1.49	2.36	5.55e-05	0.00104	lm.nb	Chemokine Signaling, EMT, Insulin Resistance, PDGF Signaling, SASP, Th17 Differentiation	NM_003150.3:2060
MET-mRNA	-1.56	0.294	-2.14	-0.986	0.338	0.227	0.505	5.73e-05	0.00107	lm.nb	EMT, MAPK Cell Stress, PI3K-Akt	NM_001127500.1:1925
DUSP8-mRNA	-1.64	0.311	-2.25	-1.03	0.321	0.21	0.489	6.05e-05	0.00113	lm.nb	MAPK Cell Stress	NM_004420.2:770
EP400-mRNA	1.39	0.264	0.872	1.91	2.62	1.83	3.75	6.37e-05	0.00118	lm.nb	Epigenetic Modification	NM_015409.3:1957
MMP7-mRNA	2.06	0.395	1.29	2.84	4.18	2.44	7.14	6.83e-05	0.00126	lm.nb	Collagen Biosynthesis & Modification, ECM Degradation, EMT, Wnt	NM_002423.3:311
ARRB1-mRNA	-0.71	0.136	-0.977	-0.443	0.611	0.508	0.736	7.14e-05	0.00131	lm.nb	Adenosine Pathway, Hedgehog Signaling, MAPK Cell Stress	NM_004041.3:637
SPOP-mRNA	-0.425	0.0818	-0.585	-0.264	0.745	0.667	0.833	7.36e-05	0.00135	loglinear	Hedgehog Signaling	NM_001007226.1:1400
JUN-mRNA	-1.82	0.351	-2.51	-1.13	0.283	0.176	0.456	7.4e-05	0.00135	lm.nb	Endotoxin Response, Focal Adhesion Kinase, Granulocyte Activity, MAPK Cell Stress, Programmed Cell Death, SASP, TLR Signaling, Wnt	NM_002228.3:140
IGF1R-mRNA	-1.03	0.2	-1.42	-0.641	0.489	0.373	0.641	7.76e-05	0.00141	lm.nb	Autophagy, EMT, Insulin Signaling, MAPK Cell Stress, mTOR, PI3K-Akt	NM_000875.4:4580
E2F4-mRNA	-0.512	0.0993	-0.706	-0.317	0.701	0.613	0.803	7.96e-05	0.00144	lm.nb	Cell Cycle, TGF-beta	NM_001950.3:220
PREX1-mRNA	-1.31	0.256	-1.82	-0.811	0.402	0.284	0.57	8.49e-05	0.00153	lm.nb	Adenosine Pathway	NM_020820.3:6075
PELI2-mRNA	-1.98	0.389	-2.74	-1.22	0.253	0.149	0.43	9.1e-05	0.00163	lm.nb	Endotoxin Response, TLR Signaling	NM_021255.2:546
PRDX6-mRNA	0.837	0.165	0.515	1.16	1.79	1.43	2.23	9.14e-05	0.00163	lm.nb	Neutrophil Degranulation, Oxidative Stress	NM_004905.2:1390
ADAM17-mRNA	0.664	0.131	0.408	0.921	1.58	1.33	1.89	9.22e-05	0.00164	lm.nb	ECM Degradation, EMT, Notch	NM_003183.4:1595
SIL1-mRNA	0.701	0.139	0.428	0.975	1.63	1.35	1.97	0.000102	0.00181	lm.nb	Proteotoxic Stress	NM_001037633.1:720
FCGR3A/B-mRNA	1.17	0.233	0.713	1.62	2.25	1.64	3.08	0.000104	0.00184	lm.nb	Neutrophil Degranulation	NM_000570.4:696
YWHAB-mRNA	0.392	0.0782	0.238	0.545	1.31	1.18	1.46	0.000108	0.0019	lm.nb	Cell Cycle, De Novo Lipogenesis, Hippo Pathway, mTOR, PI3K-Akt	NM_003404.4:482
AP1G1-mRNA	0.473	0.0945	0.288	0.658	1.39	1.22	1.58	0.000108	0.0019	lm.nb	MHC Class II Antigen Presentation	NM_001030007.1:2630
MMP1-mRNA	3.85	0.771	2.34	5.36	14.4	5.06	41.1	0.000111	0.00194	lm.nb	ECM Degradation, PPAR Signaling	NM_002421.3:1117
IRS1-mRNA	-1.43	0.288	-1.99	-0.861	0.372	0.251	0.551	0.000123	0.00214	lm.nb	Autophagy, Insulin Resistance, Insulin Signaling, mTOR, PI3K-Akt	NM_005544.2:6224
ACVRL1-mRNA	-1.06	0.215	-1.48	-0.637	0.48	0.359	0.643	0.000127	0.0022	lm.nb	Cytokine Signaling, TGF-beta	NM_000020.1:1710
ROCK2-mRNA	-0.625	0.127	-0.874	-0.376	0.648	0.546	0.77	0.000128	0.00221	lm.nb	Angiogenesis, EMT, Focal Adhesion Kinase, Wnt	NM_004850.3:3140
TGFBR2-mRNA	-0.587	0.12	-0.823	-0.352	0.666	0.565	0.784	0.000138	0.00237	lm.nb	Cytokine Signaling, MAPK Cell Stress, TGF-beta, Th17 Differentiation	NM_001024847.1:1760
AKT1-mRNA	0.542	0.111	0.325	0.76	1.46	1.25	1.69	0.000139	0.00237	lm.nb	PI3K-Akt	NM_001014432.1:1275
FPR1-mRNA	2.07	0.426	1.24	2.91	4.21	2.36	7.51	0.000143	0.00245	lm.nb	Adenosine Pathway, Neutrophil Degranulation	NM_002029.3:350
PDE2A-mRNA	-0.991	0.204	-1.39	-0.591	0.503	0.382	0.664	0.000146	0.00249	lm.nb	Adenosine Pathway	NM_001143839.1:1565
CXCL11-mRNA	2.4	0.495	1.43	3.38	5.29	2.7	10.4	0.000149	0.00252	lm.nb	Chemokine Signaling, Cytokine Signaling, TLR Signaling	NM_005409.4:282
ATG2B-mRNA	-0.618	0.128	-0.87	-0.367	0.651	0.547	0.776	0.000162	0.00273	lm.nb	Autophagy	NM_018036.5:1722
IRAK3-mRNA	0.941	0.196	0.558	1.32	1.92	1.47	2.51	0.000164	0.00275	lm.nb	Endotoxin Response, TLR Signaling	NM_007199.1:1735
IL1RAP-mRNA	1.03	0.215	0.612	1.46	2.05	1.53	2.74	0.000165	0.00276	lm.nb	Cytokine Signaling, MAPK Cell Stress, Th17 Differentiation	NM_002182.2:460
THBS1-mRNA	1.35	0.281	0.798	1.9	2.55	1.74	3.73	0.000167	0.00279	lm.nb	ECM Synthesis, Focal Adhesion Kinase, PDGF Signaling, PI3K-Akt, Platelet Degranulation, TGF-beta	NM_003246.2:3465
PPARGC1A-mRNA	-1.68	0.352	-2.37	-0.995	0.311	0.193	0.502	0.000172	0.00285	lm.nb	Insulin Resistance	NM_013261.3:1505
IFI35-mRNA	0.781	0.164	0.459	1.1	1.72	1.37	2.15	0.000181	0.003	lm.nb	Type I Interferon	NM_005533.3:415
MS4A4A-mRNA	1.34	0.281	0.786	1.89	2.53	1.72	3.7	0.000185	0.00304	lm.nb		NM_024021.2:800
LOXL2-mRNA	1.38	0.291	0.811	1.95	2.61	1.75	3.87	0.000187	0.00306	lm.nb	Collagen Biosynthesis & Modification, EMT, Myofibroblast Regulation	NM_002318.2:40
LTB-mRNA	1.77	0.374	1.04	2.5	3.41	2.05	5.67	0.000192	0.00314	lm.nb	Cytokine Signaling, NF-kb	NM_002341.1:330
OAS1-mRNA	1.25	0.265	0.727	1.77	2.37	1.66	3.4	0.000206	0.00335	lm.nb	Type I Interferon, Type II Interferon	NM_001032409.1:805
KDR-mRNA	-0.992	0.211	-1.41	-0.578	0.503	0.378	0.67	0.000207	0.00335	lm.nb	Angiogenesis, MAPK Cell Stress, PI3K-Akt	NM_002253.2:1420
LAMC1-mRNA	0.688	0.147	0.4	0.975	1.61	1.32	1.97	0.00021	0.0034	lm.nb	ECM Degradation, ECM Synthesis, Focal Adhesion Kinase, PI3K-Akt	NM_002293.3:4915
COX4I2-mRNA	-1.59	0.34	-2.25	-0.922	0.333	0.21	0.528	0.000217	0.00351	lm.nb	Fatty Acid Metabolism	NM_032609.2:400
SLC37A4-mRNA	0.453	0.0975	0.262	0.644	1.37	1.2	1.56	0.000232	0.00373	loglinear	Gluconeogenesis	NM_001164277.1:1248
FGF2-mRNA	-0.828	0.179	-1.18	-0.478	0.563	0.442	0.718	0.00024	0.00384	lm.nb	EMT, Insulin Signaling, MAPK Cell Stress, PI3K-Akt	NM_002006.4:620
GCNT1-mRNA	0.754	0.163	0.434	1.07	1.69	1.35	2.1	0.000243	0.00388	lm.nb	De Novo Lipogenesis	NM_001097633.1:1250
PPP2CA-mRNA	0.476	0.103	0.274	0.678	1.39	1.21	1.6	0.000247	0.00392	lm.nb	Adenosine Pathway, Autophagy, Cell Cycle, Endotoxin Response, PI3K-Akt, TGF-beta, TLR Signaling	NM_002715.2:1075
JAG1-mRNA	-0.983	0.213	-1.4	-0.565	0.506	0.379	0.676	0.00025	0.00395	lm.nb	EMT, Notch, Th2 Differentiation	NM_000214.2:915
PRKCA-mRNA	-0.584	0.127	-0.832	-0.335	0.667	0.562	0.793	0.000252	0.00398	lm.nb	Adenosine Pathway, Angiogenesis, Cell Cycle, EMT, MAPK Cell Stress, mTOR, Phagocytic Cell Function, PI3K-Akt, Wnt	NM_002737.2:680
ALDH9A1-mRNA	0.456	0.099	0.262	0.65	1.37	1.2	1.57	0.000254	0.00399	lm.nb	Fatty Acid Metabolism, Gluconeogenesis	NM_000696.3:610
BCAP31-mRNA	0.569	0.124	0.326	0.812	1.48	1.25	1.76	0.000264	0.00414	lm.nb	Proteotoxic Stress	NM_001139457.1:900
CD180-mRNA	1.9	0.416	1.08	2.71	3.73	2.12	6.56	0.000272	0.00425	lm.nb	Endotoxin Response, TLR Signaling	NM_005582.2:1036
PSEN2-mRNA	-0.65	0.143	-0.93	-0.37	0.637	0.525	0.774	0.000282	0.00438	lm.nb	Notch	NM_000447.2:915
ACTR1A-mRNA	-0.414	0.0914	-0.594	-0.235	0.75	0.663	0.85	0.000295	0.00458	lm.nb	Cell Cycle, MHC Class II Antigen Presentation	NM_005736.3:462
PECAM1-mRNA	-0.67	0.151	-0.965	-0.374	0.629	0.512	0.772	0.000358	0.00552	lm.nb	Neutrophil Degranulation, Platelet Degranulation	NM_000442.3:1365
ALDH3A2-mRNA	-0.747	0.169	-1.08	-0.416	0.596	0.474	0.749	0.000366	0.00562	lm.nb	Fatty Acid Metabolism, Gluconeogenesis	NM_001031806.1:890
PLCB2-mRNA	-1.05	0.236	-1.51	-0.584	0.484	0.351	0.667	0.000367	0.00562	lm.nb	Adenosine Pathway, Wnt	NM_004573.2:410
CPB2-mRNA	-2.63	0.596	-3.8	-1.46	0.162	0.0719	0.363	0.000382	0.00584	lm.nb	Complement Activation	NM_001872.3:150
PSMB1-mRNA	0.883	0.201	0.489	1.28	1.84	1.4	2.42	0.000397	0.00605	lm.nb	Cell Cycle, Granulocyte Activity, Hypoxia, Neutrophil Degranulation	NM_002793.2:0
ANAPC10-mRNA	-0.733	0.167	-1.06	-0.405	0.602	0.479	0.755	0.000403	0.00612	lm.nb	Cell Cycle, SASP	NM_001256710.1:502
OGT-mRNA	-0.593	0.136	-0.861	-0.326	0.663	0.551	0.798	0.000439	0.00664	lm.nb	Epigenetic Modification, Insulin Resistance	NM_181673.2:1550
TRAF6-mRNA	-0.584	0.135	-0.847	-0.32	0.667	0.556	0.801	0.000446	0.00672	lm.nb	Autophagy, Endotoxin Response, Granulocyte Activity, Inflammasome, MAPK Cell Stress, NF-kb, TLR Signaling	NM_145803.2:745
SIGLEC5-mRNA	1.93	0.445	1.05	2.8	3.8	2.08	6.95	0.000455	0.00683	lm.nb	Neutrophil Degranulation	NM_003830.3:1405
NPC1-mRNA	0.486	0.112	0.266	0.706	1.4	1.2	1.63	0.000463	0.00693	lm.nb	Cholesterol Metabolism	NM_000271.3:3300
HSD11B1-mRNA	1.57	0.363	0.856	2.28	2.96	1.81	4.85	0.000467	0.00698	lm.nb		NM_181755.1:155
LAG3-mRNA	1.08	0.251	0.587	1.57	2.11	1.5	2.97	0.00049	0.00728	lm.nb	MHC Class II Antigen Presentation	NM_002286.5:1735
PLCG1-mRNA	-0.823	0.192	-1.2	-0.447	0.565	0.436	0.734	0.000492	0.00729	lm.nb	Angiogenesis, Granulocyte Activity, NF-kb, PDGF Signaling, Phagocytic Cell Function	NM_002660.2:2290
CREBBP-mRNA	-0.897	0.209	-1.31	-0.487	0.537	0.404	0.713	0.000495	0.00732	lm.nb	Cell Cycle, Epigenetic Modification, Hypoxia, Inflammasome, Notch, Proteotoxic Stress, TGF-beta, Wnt	NM_004380.2:1301
PTGS2-mRNA	-1.37	0.321	-2	-0.741	0.387	0.25	0.599	0.000519	0.00762	lm.nb	Angiogenesis, EMT, Fatty Acid Metabolism, NF-kb	NM_000963.1:495
HIKESHI-mRNA	0.538	0.126	0.291	0.785	1.45	1.22	1.72	0.000519	0.00762	lm.nb	Proteotoxic Stress	NM_016401.4:499
MAPK1-mRNA	-0.567	0.135	-0.832	-0.303	0.675	0.562	0.811	0.000597	0.00873	lm.nb	MAPK Cell Stress, PI3K-Akt	NM_138957.2:430
TLR2-mRNA	0.848	0.203	0.449	1.25	1.8	1.37	2.37	0.000642	0.00936	lm.nb	Endotoxin Response, Neutrophil Degranulation, PI3K-Akt, TLR Signaling	NM_003264.3:2402
MASP1-mRNA	-1.66	0.398	-2.44	-0.878	0.317	0.184	0.544	0.00065	0.00942	lm.nb	Complement Activation	NM_001031849.2:1344
GPC4-mRNA	0.851	0.204	0.45	1.25	1.8	1.37	2.38	0.00065	0.00942	lm.nb	Adenosine Pathway, Wnt	NM_001448.2:820
PRKAA1-mRNA	-0.552	0.133	-0.813	-0.292	0.682	0.569	0.817	0.000668	0.00964	lm.nb	Autophagy, Insulin Resistance, mTOR, PI3K-Akt	NM_006251.5:366
LOXL1-mRNA	0.901	0.217	0.475	1.33	1.87	1.39	2.51	0.000673	0.00969	lm.nb	Collagen Biosynthesis & Modification	NM_005576.2:1980
IFI6-mRNA	1.25	0.301	0.656	1.84	2.37	1.58	3.57	0.000685	0.00983	lm.nb	Type I Interferon	NM_002038.3:432
BIRC3-mRNA	1.45	0.355	0.759	2.15	2.74	1.69	4.44	0.000745	0.0107	lm.nb	Endotoxin Response, Focal Adhesion Kinase, Inflammasome, NF-kb, Programmed Cell Death, TLR Signaling	NM_182962.1:3
CYP27A1-mRNA	1.38	0.337	0.719	2.04	2.6	1.65	4.12	0.000763	0.0108	lm.nb	Cholesterol Metabolism, PPAR Signaling	NM_000784.3:1083
DOCK1-mRNA	-0.464	0.114	-0.687	-0.242	0.725	0.621	0.846	0.000763	0.0108	lm.nb	Angiogenesis, Focal Adhesion Kinase	NM_001290223.1:2675
CCR2-mRNA	1.49	0.366	0.769	2.2	2.8	1.7	4.61	0.000814	0.0115	lm.nb	Chemokine Signaling, Cytokine Signaling	NM_001123041.2:743
GZMA-mRNA	1.21	0.299	0.624	1.8	2.31	1.54	3.48	0.00084	0.0118	lm.nb		NM_006144.2:155
TGFBR1-mRNA	-0.521	0.129	-0.773	-0.268	0.697	0.585	0.83	0.000841	0.0118	lm.nb	Cytokine Signaling, EMT, MAPK Cell Stress, TGF-beta, Th17 Differentiation	NM_004612.2:1255
S100A4-mRNA	0.818	0.203	0.421	1.22	1.76	1.34	2.32	0.000854	0.012	lm.nb	EMT	NM_002961.2:263
CHUK-mRNA	0.381	0.0945	0.196	0.566	1.3	1.15	1.48	0.000868	0.0121	lm.nb	Endotoxin Response, Granulocyte Activity, Inflammasome, MAPK Cell Stress, mTOR, NF-kb, PI3K-Akt, Programmed Cell Death, TLR Signaling	NM_001278.3:860
LGMN-mRNA	0.817	0.203	0.42	1.21	1.76	1.34	2.32	0.000869	0.0121	lm.nb	MHC Class II Antigen Presentation, TLR Signaling	NM_001008530.2:522
TCF7L1-mRNA	-0.976	0.243	-1.45	-0.499	0.509	0.365	0.708	0.000904	0.0126	lm.nb	Wnt	NM_031283.1:2215
CSF3R-mRNA	0.975	0.244	0.496	1.45	1.97	1.41	2.74	0.000937	0.013	lm.nb	Cytokine Signaling, PI3K-Akt	NM_000760.3:2066
ALDH7A1-mRNA	-1.4	0.354	-2.1	-0.708	0.378	0.234	0.612	0.00102	0.0141	lm.nb	Fatty Acid Metabolism, Gluconeogenesis	NM_001182.3:2855
C5-mRNA	-1.31	0.331	-1.96	-0.659	0.404	0.257	0.633	0.00104	0.0143	lm.nb	Adenosine Pathway, Complement Activation	NM_001735.2:466
CD68-mRNA	1.18	0.299	0.591	1.76	2.26	1.51	3.39	0.00106	0.0146	lm.nb	Neutrophil Degranulation	NM_001251.2:1140
IL10RA-mRNA	0.875	0.225	0.435	1.32	1.83	1.35	2.49	0.00116	0.0158	lm.nb	Cytokine Signaling	NM_001558.2:150
VEGFB-mRNA	-0.47	0.121	-0.706	-0.233	0.722	0.613	0.851	0.00116	0.0158	lm.nb	MAPK Cell Stress, PI3K-Akt, Platelet Degranulation	NM_003377.3:687
HCK-mRNA	0.957	0.247	0.473	1.44	1.94	1.39	2.72	0.00122	0.0165	lm.nb	Phagocytic Cell Function	NM_002110.2:260
CD8A-mRNA	1.55	0.403	0.763	2.34	2.93	1.7	5.07	0.00127	0.0172	lm.nb		NM_001768.5:1320
SORBS1-mRNA	-0.968	0.251	-1.46	-0.475	0.511	0.363	0.719	0.00128	0.0173	lm.nb	PPAR Signaling	NM_001034956.1:4005
HADH-mRNA	0.385	0.102	0.185	0.585	1.31	1.14	1.5	0.00152	0.0205	lm.nb	Fatty Acid Metabolism	NM_001184705.2:645
FLT1-mRNA	0.85	0.226	0.408	1.29	1.8	1.33	2.45	0.00154	0.0207	lm.nb	EMT, MAPK Cell Stress, PI3K-Akt	NM_002019.4:530
RNF152-mRNA	-1.44	0.384	-2.19	-0.686	0.369	0.219	0.621	0.0016	0.0214	lm.nb	mTOR	NM_173557.2:898
POSTN-mRNA	1.75	0.468	0.834	2.67	3.37	1.78	6.36	0.00162	0.0216	lm.nb	EMT, Myofibroblast Regulation	NM_001135935.1:910
MTMR4-mRNA	-0.532	0.143	-0.813	-0.251	0.692	0.569	0.84	0.00172	0.0228	lm.nb	Autophagy, TGF-beta	NM_004687.4:5540
VIM-mRNA	0.49	0.132	0.232	0.749	1.4	1.17	1.68	0.00172	0.0228	lm.nb	EMT	NM_003380.2:694
PRKDC-mRNA	0.686	0.187	0.319	1.05	1.61	1.25	2.07	0.00193	0.0255	lm.nb	Cell Cycle, Inflammasome	NM_006904.6:12750
SOD1-mRNA	0.502	0.137	0.233	0.771	1.42	1.18	1.71	0.00195	0.0257	lm.nb	Oxidative Stress, Platelet Degranulation	NM_000454.4:35
ITGB1-mRNA	0.458	0.126	0.211	0.705	1.37	1.16	1.63	0.00204	0.0268	lm.nb	ECM Synthesis, EMT, Focal Adhesion Kinase, PI3K-Akt	NM_002211.3:355
PRKAG1-mRNA	-0.515	0.142	-0.794	-0.237	0.7	0.577	0.848	0.00207	0.0271	lm.nb	Autophagy, Insulin Resistance, mTOR	NM_002733.3:825
PTAFR-mRNA	0.907	0.25	0.417	1.4	1.88	1.34	2.63	0.00207	0.0271	lm.nb	Adenosine Pathway, Neutrophil Degranulation, Type II Interferon	NM_000952.3:1035
FGD2-mRNA	0.904	0.249	0.415	1.39	1.87	1.33	2.63	0.00208	0.0272	lm.nb	Adenosine Pathway	NM_173558.3:1119
COL4A1-mRNA	0.822	0.228	0.376	1.27	1.77	1.3	2.41	0.00214	0.0278	lm.nb	Collagen Biosynthesis & Modification, ECM Degradation, ECM Synthesis, Focal Adhesion Kinase, PDGF Signaling, PI3K-Akt	NM_001845.4:780
CD4-mRNA	0.601	0.167	0.273	0.929	1.52	1.21	1.9	0.00226	0.0293	lm.nb	Cytokine Signaling	NM_000616.4:975
NCF4-mRNA	0.712	0.2	0.32	1.1	1.64	1.25	2.15	0.0024	0.031	lm.nb	Angiogenesis, Oxidative Stress, Phagocytic Cell Function	NM_000631.4:210
CASP4-mRNA	0.375	0.106	0.168	0.583	1.3	1.12	1.5	0.00248	0.032	lm.nb	Inflammasome	NM_001225.3:88
TNFSF10-mRNA	-0.785	0.222	-1.22	-0.35	0.58	0.43	0.784	0.00251	0.0323	lm.nb	Cytokine Signaling, Programmed Cell Death	NM_003810.2:115
LATS2-mRNA	-0.691	0.196	-1.07	-0.307	0.62	0.475	0.808	0.00258	0.0331	lm.nb	Hippo Pathway	NM_014572.2:4282
YWHAE-mRNA	-0.528	0.15	-0.822	-0.234	0.694	0.566	0.85	0.00261	0.0333	lm.nb	Cell Cycle, De Novo Lipogenesis, Hippo Pathway, PI3K-Akt, Proteotoxic Stress	NM_006761.4:770
CRK-mRNA	-0.52	0.148	-0.81	-0.23	0.697	0.57	0.853	0.00266	0.0339	lm.nb	Angiogenesis, Focal Adhesion Kinase, MAPK Cell Stress, PDGF Signaling, Phagocytic Cell Function	NM_016823.2:1945
FRS2-mRNA	-0.476	0.136	-0.741	-0.21	0.719	0.598	0.864	0.00268	0.0341	lm.nb	Insulin Signaling	NM_006654.3:974
GAS1-mRNA	-1.12	0.32	-1.75	-0.495	0.459	0.297	0.709	0.00271	0.0343	lm.nb	Hedgehog Signaling	NM_002048.2:1525
SOS1-mRNA	-0.39	0.111	-0.608	-0.171	0.763	0.656	0.888	0.00276	0.0348	lm.nb	Granulocyte Activity, Insulin Signaling, MAPK Cell Stress, mTOR, PDGF Signaling, PI3K-Akt	NM_005633.2:1635
LRP6-mRNA	-0.855	0.245	-1.33	-0.375	0.553	0.397	0.771	0.00279	0.035	lm.nb	EMT, mTOR, Wnt	NM_002336.1:2185
PTPN1-mRNA	-0.543	0.156	-0.848	-0.238	0.686	0.556	0.848	0.00279	0.035	lm.nb	Insulin Resistance, Type I Interferon, Type II Interferon	NM_002827.3:664
ISG15-mRNA	1.07	0.307	0.469	1.67	2.1	1.38	3.18	0.0028	0.035	lm.nb	Type I Interferon	NM_005101.3:305
ITGA9-mRNA	-0.532	0.153	-0.832	-0.231	0.692	0.562	0.852	0.00292	0.0365	lm.nb	ECM Synthesis, Focal Adhesion Kinase, PI3K-Akt	NM_002207.2:2380
LRRC32-mRNA	1.1	0.319	0.476	1.73	2.15	1.39	3.31	0.00305	0.038	lm.nb	TGF-beta	NM_001128922.1:1130
TNFSF14-mRNA	1.31	0.383	0.56	2.06	2.48	1.47	4.17	0.00324	0.0402	lm.nb	Cytokine Signaling, NF-kb	NM_003807.3:350
IRF1-mRNA	1.24	0.364	0.531	1.96	2.37	1.44	3.88	0.00327	0.0405	lm.nb	Type I Interferon, Type II Interferon	NM_002198.2:15
XAF1-mRNA	0.756	0.222	0.321	1.19	1.69	1.25	2.28	0.00338	0.0417	lm.nb	Type I Interferon	NM_199139.2:313
JAG2-mRNA	-0.711	0.21	-1.12	-0.3	0.611	0.459	0.812	0.00346	0.0427	lm.nb	EMT, Notch, Th2 Differentiation	NM_145159.1:4225
NID1-mRNA	0.627	0.186	0.262	0.991	1.54	1.2	1.99	0.00363	0.0446	lm.nb	ECM Degradation, ECM Synthesis	NM_002508.2:3545
ANAPC7-mRNA	-0.377	0.113	-0.598	-0.157	0.77	0.661	0.897	0.00376	0.0461	lm.nb	Cell Cycle, SASP	NM_016238.2:740
TGFB1I1-mRNA	0.426	0.128	0.176	0.677	1.34	1.13	1.6	0.00394	0.0481	lm.nb	EMT	NM_001042454.1:355
CASP8-mRNA	0.369	0.112	0.149	0.589	1.29	1.11	1.5	0.0044	0.0535	lm.nb	Endotoxin Response, Inflammasome, Programmed Cell Death, TLR Signaling	NM_001228.4:301
PTPRC-mRNA	0.695	0.212	0.28	1.11	1.62	1.21	2.16	0.00442	0.0537	lm.nb	Neutrophil Degranulation, Phagocytic Cell Function	NM_080923.2:154
HIF3A-mRNA	-1.36	0.418	-2.18	-0.544	0.389	0.221	0.686	0.00459	0.0555	lm.nb	Hypoxia	NM_152796.2:720
IRF3-mRNA	0.576	0.177	0.23	0.922	1.49	1.17	1.9	0.0046	0.0555	lm.nb	Endotoxin Response, Inflammasome, TLR Signaling, Type I Interferon, Type II Interferon	NM_001571.5:1303
ITGA1-mRNA	-0.48	0.148	-0.771	-0.19	0.717	0.586	0.877	0.00477	0.0575	lm.nb	ECM Synthesis, Focal Adhesion Kinase, PI3K-Akt	NM_181501.1:1875
ARHGEF2-mRNA	-0.392	0.122	-0.631	-0.154	0.762	0.646	0.899	0.00502	0.0603	lm.nb	Adenosine Pathway	NM_004723.2:3570
COL4A2-mRNA	0.66	0.206	0.256	1.06	1.58	1.19	2.09	0.00522	0.0626	lm.nb	Collagen Biosynthesis & Modification, ECM Degradation, ECM Synthesis, Focal Adhesion Kinase, PDGF Signaling, PI3K-Akt	NM_001846.2:1150
NUMB-mRNA	-0.479	0.151	-0.775	-0.184	0.717	0.584	0.88	0.00547	0.0653	lm.nb	EMT, Notch	NM_001005743.1:1135
SMAD6-mRNA	-0.813	0.257	-1.32	-0.308	0.569	0.401	0.808	0.00574	0.0685	lm.nb	TGF-beta	NR_027654.1:1739
RELN-mRNA	0.919	0.291	0.348	1.49	1.89	1.27	2.81	0.00578	0.0687	lm.nb	ECM Synthesis, Focal Adhesion Kinase, PI3K-Akt	NM_005045.2:345
ACSL4-mRNA	-0.531	0.169	-0.862	-0.2	0.692	0.55	0.87	0.0059	0.07	lm.nb	Fatty Acid Metabolism, PPAR Signaling	NM_004458.2:385
NOS3-mRNA	-1.31	0.421	-2.13	-0.481	0.404	0.228	0.717	0.00647	0.0765	lm.nb	Angiogenesis, Insulin Resistance, Phagocytic Cell Function, PI3K-Akt	NM_000603.4:1456
ATF4-mRNA	-0.279	0.0912	-0.457	-0.1	0.824	0.728	0.933	0.00714	0.0841	lm.nb	MAPK Cell Stress, PI3K-Akt, Programmed Cell Death, Proteotoxic Stress	NM_001675.2:1151
SUGT1-mRNA	-0.498	0.164	-0.819	-0.177	0.708	0.567	0.885	0.00744	0.0875	lm.nb	Inflammasome	NM_001130912.1:1180
COL5A3-mRNA	0.833	0.274	0.295	1.37	1.78	1.23	2.59	0.00746	0.0875	lm.nb	Collagen Biosynthesis & Modification, ECM Synthesis, PDGF Signaling	NM_015719.3:5205
APP-mRNA	0.315	0.104	0.112	0.519	1.24	1.08	1.43	0.00749	0.0876	lm.nb	Adenosine Pathway, ECM Synthesis, Endotoxin Response, Inflammasome, Platelet Degranulation, TLR Signaling	NM_000484.3:1725
TRRAP-mRNA	0.32	0.107	0.111	0.53	1.25	1.08	1.44	0.00812	0.0947	lm.nb	Epigenetic Modification	NM_003496.2:770
CCL19-mRNA	2.35	0.793	0.798	3.91	5.1	1.74	15	0.00864	0.101	lm.nb	Chemokine Signaling, Cytokine Signaling, NF-kb	NM_006274.2:401
TXN2-mRNA	0.315	0.106	0.106	0.523	1.24	1.08	1.44	0.00889	0.103	lm.nb	Oxidative Stress	NM_012473.3:192
NCEH1-mRNA	0.676	0.229	0.227	1.12	1.6	1.17	2.18	0.00891	0.103	lm.nb	Cholesterol Metabolism	NM_020792.4:1350
LPL-mRNA	-0.919	0.311	-1.53	-0.309	0.529	0.346	0.807	0.00893	0.103	lm.nb	Adenosine Pathway, Cholesterol Metabolism, PPAR Signaling	NM_000237.2:2240
FABP5-mRNA	0.82	0.279	0.273	1.37	1.77	1.21	2.58	0.00914	0.105	lm.nb	Neutrophil Degranulation, PPAR Signaling	NM_001444.1:100
PIK3CB-mRNA	-0.429	0.147	-0.716	-0.142	0.743	0.609	0.906	0.00938	0.108	lm.nb	PI3K-Akt	NM_006219.1:2945
MAPK10-mRNA	-0.668	0.228	-1.12	-0.221	0.629	0.461	0.858	0.00942	0.108	lm.nb	Autophagy, Endotoxin Response, Focal Adhesion Kinase, Granulocyte Activity, Insulin Resistance, MAPK Cell Stress, Programmed Cell Death, Proteotoxic Stress, TLR Signaling, Wnt	NM_138981.2:450
CFH-mRNA	0.742	0.254	0.244	1.24	1.67	1.18	2.36	0.00951	0.109	lm.nb	Complement Activation	NM_001014975.2:702
RASGRP4-mRNA	0.634	0.218	0.208	1.06	1.55	1.15	2.09	0.00968	0.11	lm.nb	Granulocyte Activity, MAPK Cell Stress	NM_170604.1:1625
F8-mRNA	1.16	0.398	0.377	1.94	2.23	1.3	3.83	0.00983	0.112	lm.nb	Platelet Degranulation	NM_019863.2:325
ADH1B-mRNA	-1.18	0.408	-1.98	-0.383	0.441	0.253	0.767	0.00998	0.113	lm.nb	Fatty Acid Metabolism, Gluconeogenesis	NM_000668.4:1532
SP3-mRNA	-0.256	0.0894	-0.431	-0.0806	0.838	0.742	0.946	0.0108	0.122	lm.nb	Myofibroblast Regulation	NM_003111.3:655
CETP-mRNA	-1.38	0.484	-2.33	-0.436	0.383	0.199	0.739	0.0108	0.122	lm.nb	Cholesterol Metabolism	NM_000078.2:662
ITGA5-mRNA	0.735	0.257	0.231	1.24	1.66	1.17	2.36	0.0109	0.123	lm.nb	ECM Synthesis, EMT, Focal Adhesion Kinase, Myofibroblast Regulation, PI3K-Akt	NM_002205.2:4113
NDUFB5-mRNA	0.352	0.124	0.109	0.596	1.28	1.08	1.51	0.0115	0.129	lm.nb	Fatty Acid Metabolism	NM_002492.3:502
AXL-mRNA	-0.487	0.172	-0.824	-0.149	0.714	0.565	0.902	0.0117	0.131	lm.nb	Angiogenesis, EMT	NM_021913.2:2190
LYN-mRNA	0.331	0.118	0.1	0.561	1.26	1.07	1.48	0.012	0.134	lm.nb	Cell Cycle, Granulocyte Activity, NF-kb, Phagocytic Cell Function	NM_002350.3:870
CSNK1D-mRNA	-0.292	0.105	-0.497	-0.0864	0.817	0.709	0.942	0.0127	0.141	lm.nb	Cell Cycle, Hedgehog Signaling	NM_001893.3:1032
MEF2A-mRNA	0.391	0.142	0.113	0.669	1.31	1.08	1.59	0.0136	0.151	lm.nb	Endotoxin Response, TLR Signaling	NM_005587.2:840
VCAM1-mRNA	1.02	0.373	0.293	1.76	2.03	1.22	3.38	0.0138	0.153	lm.nb	NF-kb, Type II Interferon	NM_001078.3:2535
CTSD-mRNA	0.742	0.271	0.21	1.27	1.67	1.16	2.42	0.0141	0.156	lm.nb	Autophagy, ECM Degradation, MHC Class II Antigen Presentation, Neutrophil Degranulation, Programmed Cell Death	NM_001909.3:1495
GNPTAB-mRNA	-0.417	0.153	-0.717	-0.117	0.749	0.608	0.922	0.0143	0.158	lm.nb	De Novo Lipogenesis	NM_024312.3:2440
SP1-mRNA	-0.517	0.19	-0.89	-0.144	0.699	0.54	0.905	0.0147	0.161	lm.nb	EMT, Myofibroblast Regulation, TGF-beta	NM_003109.1:5970
MYD88-mRNA	0.418	0.155	0.115	0.721	1.34	1.08	1.65	0.0151	0.166	lm.nb	Endotoxin Response, Inflammasome, MAPK Cell Stress, NF-kb, TLR Signaling	NM_002468.3:2145
PLCB3-mRNA	-0.486	0.182	-0.842	-0.13	0.714	0.558	0.914	0.016	0.175	lm.nb	Adenosine Pathway, Wnt	NM_000932.2:429
GNLY-mRNA	-1.13	0.426	-1.97	-0.299	0.456	0.255	0.813	0.0164	0.179	lm.nb		NM_012483.2:880
UBE2D2-mRNA	0.305	0.115	0.0802	0.53	1.24	1.06	1.44	0.0165	0.18	lm.nb	Endotoxin Response, Granulocyte Activity, Hypoxia, Proteotoxic Stress, TLR Signaling	NM_181838.1:1088
NDUFC1-mRNA	0.201	0.0758	0.0522	0.349	1.15	1.04	1.27	0.0169	0.184	lm.nb	Fatty Acid Metabolism	NM_002494.2:57
FLT4-mRNA	-0.588	0.224	-1.03	-0.149	0.665	0.491	0.902	0.0178	0.193	lm.nb	MAPK Cell Stress, PI3K-Akt	NM_002020.1:955
PIK3C3-mRNA	-0.236	0.0902	-0.412	-0.0589	0.849	0.751	0.96	0.0182	0.196	lm.nb	Autophagy, Insulin Signaling, TLR Signaling	NM_002647.2:1140
IL1B-mRNA	-1.05	0.403	-1.84	-0.262	0.483	0.279	0.834	0.0183	0.197	lm.nb	Cytokine Signaling, EMT, MAPK Cell Stress, NF-kb, Th17 Differentiation, TLR Signaling	NM_000576.2:840
FASN-mRNA	1.04	0.404	0.25	1.83	2.06	1.19	3.57	0.0195	0.21	lm.nb	De Novo Lipogenesis, Fatty Acid Metabolism	NM_004104.4:5387
STK4-mRNA	-0.406	0.16	-0.719	-0.0932	0.755	0.607	0.937	0.021	0.225	lm.nb	Hippo Pathway, MAPK Cell Stress	NR_147975.1:111
SERPINE1-mRNA	1.29	0.51	0.292	2.29	2.45	1.22	4.89	0.0215	0.23	lm.nb	ECM Synthesis, Platelet Degranulation, TGF-beta	NM_000602.2:2470
GPX3-mRNA	-0.87	0.346	-1.55	-0.193	0.547	0.342	0.875	0.0221	0.236	lm.nb	Oxidative Stress	NM_002084.3:1296
NCKAP1L-mRNA	0.475	0.189	0.105	0.845	1.39	1.08	1.8	0.0222	0.237	lm.nb	Angiogenesis, Neutrophil Degranulation	NM_005337.4:1000
SDC3-mRNA	0.416	0.165	0.0917	0.74	1.33	1.07	1.67	0.0223	0.237	lm.nb	Adenosine Pathway	NM_014654.3:1880
DERL1-mRNA	-1.18	0.475	-2.11	-0.248	0.442	0.232	0.842	0.0238	0.253	lm.nb	Proteotoxic Stress	NM_001134671.2:1840
FBP1-mRNA	1.04	0.421	0.217	1.87	2.06	1.16	3.64	0.0241	0.255	lm.nb	Gluconeogenesis	NM_000507.3:590
CDH2-mRNA	1.21	0.489	0.248	2.16	2.31	1.19	4.48	0.0245	0.259	lm.nb	EMT	NM_001792.3:941
FAM30A-mRNA	1.29	0.525	0.262	2.32	2.45	1.2	4.99	0.025	0.263	lm.nb		NR_026800.2:9125
PTPA-mRNA	0.291	0.119	0.058	0.524	1.22	1.04	1.44	0.0255	0.268	lm.nb	Insulin Resistance	NM_021131.4:921
ATF7IP-mRNA	-0.454	0.186	-0.82	-0.0887	0.73	0.567	0.94	0.0262	0.274	lm.nb	Epigenetic Modification	NM_018179.3:2505
HLA-G-mRNA	-0.523	0.215	-0.944	-0.102	0.696	0.52	0.932	0.0263	0.275	lm.nb	Type I Interferon, Type II Interferon	NM_002127.4:1180
HCAR2-mRNA	-0.98	0.403	-1.77	-0.19	0.507	0.293	0.876	0.0264	0.275	lm.nb	Adenosine Pathway	NM_177551.3:1380
NOTCH3-mRNA	0.485	0.2	0.0939	0.876	1.4	1.07	1.84	0.0264	0.275	lm.nb	Notch, Th1 Differentiation	NM_000435.2:1965
MAP2K1-mRNA	0.301	0.124	0.0575	0.544	1.23	1.04	1.46	0.0268	0.278	lm.nb	MAPK Cell Stress, PI3K-Akt	NM_002755.2:970
CSNK1A1-mRNA	-0.469	0.194	-0.849	-0.0894	0.722	0.555	0.94	0.0269	0.279	lm.nb	Hedgehog Signaling, Wnt	NM_001892.4:2053
GRB10-mRNA	-0.62	0.256	-1.12	-0.118	0.651	0.46	0.921	0.027	0.279	lm.nb	Insulin Signaling, mTOR	NM_001001555.2:4715
COL10A1-mRNA	1.36	0.567	0.254	2.47	2.57	1.19	5.56	0.0277	0.285	lm.nb	Collagen Biosynthesis & Modification, ECM Degradation	NM_000493.3:135
NLRP3-mRNA	-0.687	0.286	-1.25	-0.127	0.621	0.421	0.916	0.028	0.287	lm.nb	Inflammasome	NM_001079821.2:415
ELN-mRNA	1.01	0.422	0.179	1.83	2.01	1.13	3.56	0.0291	0.298	lm.nb	ECM Synthesis	NM_001081754.1:2666
TLN1-mRNA	-0.199	0.0835	-0.362	-0.0351	0.871	0.778	0.976	0.0293	0.3	lm.nb	Focal Adhesion Kinase, Platelet Degranulation	NM_006289.3:1460
PTGER4-mRNA	-0.522	0.22	-0.953	-0.092	0.696	0.517	0.938	0.0294	0.3	lm.nb	Adenosine Pathway	NM_000958.2:976
AIM2-mRNA	0.978	0.415	0.163	1.79	1.97	1.12	3.46	0.0309	0.315	lm.nb	Inflammasome	NM_004833.1:607
CD3G-mRNA	-0.957	0.409	-1.76	-0.156	0.515	0.296	0.898	0.0316	0.322	lm.nb		NM_000073.2:404
TLR8-mRNA	0.891	0.383	0.14	1.64	1.85	1.1	3.12	0.0327	0.332	lm.nb	TLR Signaling	NM_016610.2:2310
MS4A2-mRNA	-1.41	0.609	-2.6	-0.217	0.376	0.164	0.86	0.0332	0.336	lm.nb	Granulocyte Activity	NM_000139.3:126
CSNK2A1-mRNA	-0.275	0.119	-0.508	-0.0423	0.826	0.703	0.971	0.0333	0.336	lm.nb	Cell Cycle, NF-kb, Wnt	NM_177559.2:1930
HKDC1-mRNA	0.587	0.254	0.0895	1.08	1.5	1.06	2.12	0.0335	0.338	lm.nb	Gluconeogenesis	NM_025130.3:2066
BCL2L1-mRNA	0.382	0.167	0.0544	0.709	1.3	1.04	1.64	0.0354	0.356	lm.nb	Autophagy, EMT, Inflammasome, NF-kb, PI3K-Akt, Programmed Cell Death	NM_138578.1:1560
ACAA2-mRNA	0.275	0.12	0.0389	0.511	1.21	1.03	1.42	0.0356	0.357	lm.nb	Fatty Acid Metabolism	NM_006111.2:450
SKP2-mRNA	0.278	0.122	0.039	0.517	1.21	1.03	1.43	0.0358	0.358	lm.nb	Cell Cycle, mTOR	NM_005983.2:615
ALAD-mRNA	0.382	0.169	0.0512	0.713	1.3	1.04	1.64	0.037	0.37	lm.nb	De Novo Lipogenesis, Neutrophil Degranulation	NM_000031.5:542
CTSW-mRNA	-0.852	0.381	-1.6	-0.106	0.554	0.33	0.929	0.0388	0.386	lm.nb	Platelet Degranulation, Programmed Cell Death	NM_001335.3:1075
COX7B-mRNA	0.339	0.152	0.0419	0.636	1.26	1.03	1.55	0.039	0.387	lm.nb	Fatty Acid Metabolism	NM_001866.2:159
FURIN-mRNA	-0.351	0.157	-0.659	-0.0433	0.784	0.633	0.97	0.0391	0.387	lm.nb	ECM Degradation, ECM Synthesis, PDGF Signaling, TGF-beta	NM_002569.2:3700
GATA3-mRNA	-0.758	0.342	-1.43	-0.0868	0.591	0.371	0.942	0.0408	0.404	lm.nb	EMT, M2 Activation, Th2 Differentiation	NM_001002295.1:1691
OASL-mRNA	-0.867	0.393	-1.64	-0.0968	0.548	0.322	0.935	0.0414	0.409	lm.nb	Type I Interferon, Type II Interferon	NM_198213.1:260
IQGAP1-mRNA	0.253	0.116	0.0254	0.48	1.19	1.02	1.39	0.0437	0.43	lm.nb	Neutrophil Degranulation	NM_003870.3:820
CDKN1A-mRNA	0.699	0.327	0.0584	1.34	1.62	1.04	2.53	0.0473	0.465	lm.nb	Cell Cycle, PI3K-Akt, SASP	NM_000389.2:1975
SREBF1-mRNA	0.463	0.219	0.034	0.891	1.38	1.02	1.85	0.0494	0.485	lm.nb	Insulin Resistance	NM_001005291.1:1392
IL2RB-mRNA	-0.63	0.3	-1.22	-0.0421	0.646	0.43	0.971	0.0509	0.498	lm.nb	Cytokine Signaling, PI3K-Akt, Th2 Differentiation	NM_000878.2:1980
RPS27A-mRNA	0.269	0.129	0.0164	0.521	1.2	1.01	1.43	0.0522	0.51	lm.nb	Cell Cycle, Endotoxin Response, Granulocyte Activity, Hypoxia, Inflammasome, SASP, TGF-beta, TLR Signaling	NM_002954.5:650
PANX1-mRNA	-0.453	0.218	-0.88	-0.0262	0.731	0.543	0.982	0.0529	0.516	lm.nb	Inflammasome	NM_015368.3:2200
RELA-mRNA	0.377	0.184	0.0159	0.737	1.3	1.01	1.67	0.0565	0.549	lm.nb	Inflammasome, NF-kb	NM_021975.3:1990
GLI2-mRNA	0.519	0.253	0.0217	1.02	1.43	1.02	2.02	0.0566	0.549	lm.nb	Hedgehog Signaling	NM_005270.4:2180
MAPK11-mRNA	-0.596	0.293	-1.17	-0.0211	0.661	0.444	0.986	0.0581	0.562	lm.nb	Angiogenesis, Endotoxin Response, Inflammasome, MAPK Cell Stress, Th17 Differentiation, TLR Signaling	NM_002751.6:418
HLA-E-mRNA	-0.362	0.182	-0.717	-0.00574	0.778	0.608	0.996	0.0627	0.605	lm.nb	Type I Interferon, Type II Interferon	NM_005516.4:1204
JAK2-mRNA	-0.291	0.146	-0.577	-0.00455	0.817	0.67	0.997	0.0628	0.605	lm.nb	Cell Cycle, Chemokine Signaling, EMT, Epigenetic Modification, PI3K-Akt, Th1 Differentiation, Th17 Differentiation, Type II Interferon	NM_004972.3:1464
TRIB3-mRNA	0.653	0.328	0.00919	1.3	1.57	1.01	2.46	0.0632	0.607	lm.nb	Angiogenesis, Insulin Resistance, Insulin Signaling	NM_021158.3:1830
APC-mRNA	-0.252	0.127	-0.501	-0.00294	0.84	0.707	0.998	0.0638	0.612	lm.nb	Wnt	NM_000038.3:6850
MARCO-mRNA	-0.727	0.37	-1.45	-0.00116	0.604	0.365	0.999	0.0662	0.634	lm.nb	Phagocytic Cell Function	NM_006770.3:61
TIMP2-mRNA	0.311	0.161	-0.0051	0.627	1.24	0.996	1.54	0.0707	0.675	lm.nb	ECM Degradation, Neutrophil Degranulation	NM_003255.4:1555
MUC5B-mRNA	1.6	0.832	-0.0298	3.23	3.03	0.98	9.4	0.0712	0.679	lm.nb		NM_002458.1:16311
LRP1-mRNA	0.251	0.131	-0.00496	0.507	1.19	0.997	1.42	0.0715	0.68	lm.nb	Adenosine Pathway, Cholesterol Metabolism	NM_002332.2:4240
GOT2-mRNA	-0.185	0.0962	-0.373	0.00378	0.88	0.772	1	0.0717	0.681	lm.nb	Gluconeogenesis	NM_002080.2:2145
MFAP3-mRNA	0.332	0.173	-0.0071	0.671	1.26	0.995	1.59	0.0719	0.681	lm.nb	ECM Synthesis	NM_001242336.1:1214
CTNND1-mRNA	-0.177	0.0935	-0.36	0.00666	0.885	0.779	1	0.0761	0.719	lm.nb	Angiogenesis, EMT	NM_001331.2:146
CCL4-mRNA	0.766	0.41	-0.0368	1.57	1.7	0.975	2.97	0.0788	0.743	lm.nb	Chemokine Signaling, Cytokine Signaling, NF-kb, TLR Signaling	NM_002984.2:201
PRKAB2-mRNA	0.321	0.172	-0.0159	0.657	1.25	0.989	1.58	0.0792	0.745	lm.nb	Autophagy, Fatty Acid Metabolism, Insulin Resistance, mTOR	NM_005399.3:1600
PIK3R5-mRNA	0.561	0.301	-0.0282	1.15	1.48	0.981	2.22	0.0794	0.745	lm.nb	PI3K-Akt	NM_001142633.1:3335
KLRK1-mRNA	-0.682	0.366	-1.4	0.0347	0.623	0.379	1.02	0.0795	0.745	lm.nb		NM_007360.3:64
CCL2-mRNA	1.09	0.589	-0.0652	2.24	2.13	0.956	4.73	0.0819	0.766	lm.nb	Chemokine Signaling, Cytokine Signaling	NM_002982.3:123
FNIP2-mRNA	-0.374	0.203	-0.771	0.0236	0.772	0.586	1.02	0.0828	0.772	lm.nb	mTOR	NM_020840.1:1732
UBA52-mRNA	-0.215	0.117	-0.445	0.0145	0.861	0.735	1.01	0.0839	0.781	lm.nb	Cell Cycle, Endotoxin Response, Granulocyte Activity, Hypoxia, Inflammasome, SASP, TGF-beta, TLR Signaling	NM_003333.3:288
TBL1XR1-mRNA	-0.274	0.15	-0.568	0.0204	0.827	0.675	1.01	0.0857	0.797	lm.nb	Epigenetic Modification, Wnt	NM_024665.4:915
CD34-mRNA	-0.509	0.284	-1.07	0.0468	0.703	0.478	1.03	0.0904	0.839	lm.nb	Myofibroblast Regulation	NM_001025109.1:1580
CIITA-mRNA	0.502	0.284	-0.0553	1.06	1.42	0.962	2.08	0.0954	0.883	lm.nb	Type II Interferon	NM_000246.3:3047
PPARA-mRNA	-0.191	0.109	-0.403	0.0221	0.876	0.756	1.02	0.097	0.896	lm.nb	Insulin Resistance, PPAR Signaling	NM_001001928.2:266
CXCL10-mRNA	0.68	0.388	-0.0811	1.44	1.6	0.945	2.71	0.0979	0.903	lm.nb	Chemokine Signaling, Cytokine Signaling, Myofibroblast Regulation, TLR Signaling	NM_001565.2:461
VAV1-mRNA	-0.456	0.261	-0.969	0.0557	0.729	0.511	1.04	0.0987	0.908	lm.nb	Angiogenesis, Focal Adhesion Kinase, Granulocyte Activity, Phagocytic Cell Function	NM_005428.2:764
TRAT1-mRNA	-1.12	0.646	-2.39	0.148	0.46	0.191	1.11	0.102	0.932	lm.nb		NM_016388.2:770
CD36-mRNA	0.578	0.338	-0.0844	1.24	1.49	0.943	2.36	0.105	0.965	lm.nb	Cholesterol Metabolism, ECM Synthesis, Endotoxin Response, Insulin Resistance, Neutrophil Degranulation, Platelet Degranulation, PPAR Signaling, TLR Signaling	NM_000072.3:707
DOCK2-mRNA	-0.292	0.171	-0.627	0.043	0.817	0.648	1.03	0.106	0.967	lm.nb	Neutrophil Degranulation, Phagocytic Cell Function	NM_004946.2:2430
HADHA-mRNA	-0.15	0.089	-0.325	0.0241	0.901	0.798	1.02	0.109	0.998	lm.nb	Fatty Acid Metabolism	NM_000182.4:1400
ATP7A-mRNA	-0.218	0.129	-0.471	0.0356	0.86	0.721	1.02	0.11	1	lm.nb	Oxidative Stress	NM_000052.4:20
MYLK-mRNA	0.365	0.218	-0.0611	0.792	1.29	0.959	1.73	0.111	1	lm.nb	Focal Adhesion Kinase	NM_053032.2:710
FGA-mRNA	1.17	0.697	-0.197	2.54	2.25	0.873	5.8	0.112	1	lm.nb	Platelet Degranulation, TLR Signaling	NM_021871.2:396
NEDD8-mRNA	-0.194	0.118	-0.424	0.0364	0.874	0.745	1.03	0.117	1	lm.nb	TGF-beta	NM_006156.2:330
RETN-mRNA	0.985	0.599	-0.19	2.16	1.98	0.877	4.47	0.119	1	lm.nb	Neutrophil Degranulation	NM_020415.2:115
CXCL8-mRNA	1.07	0.659	-0.225	2.36	2.1	0.856	5.13	0.124	1	lm.nb	Chemokine Signaling, Cytokine Signaling, NF-kb, SASP, TLR Signaling	NM_000584.2:25
HLA-DPA1-mRNA	-0.307	0.19	-0.679	0.066	0.809	0.625	1.05	0.125	1	lm.nb	MHC Class II Antigen Presentation, Type II Interferon	NM_033554.2:857
XCL1/2-mRNA	-1	0.622	-2.22	0.22	0.5	0.215	1.16	0.126	1	lm.nb	Adenosine Pathway, Chemokine Signaling, Cytokine Signaling	NM_003175.3:377
SCIN-mRNA	0.33	0.207	-0.0748	0.735	1.26	0.949	1.66	0.129	1	lm.nb	Phagocytic Cell Function	NM_033128.3:710
PRF1-mRNA	-0.609	0.385	-1.36	0.146	0.656	0.388	1.11	0.132	1	lm.nb	Programmed Cell Death	NM_005041.3:2120
PPARG-mRNA	-0.225	0.144	-0.506	0.0567	0.856	0.704	1.04	0.136	1	lm.nb	EMT, Myofibroblast Regulation, PPAR Signaling	NM_005037.5:345
CAPN5-mRNA	-0.319	0.207	-0.724	0.087	0.802	0.605	1.06	0.142	1	lm.nb	ECM Degradation	NM_004055.4:3470
ILK-mRNA	-0.242	0.157	-0.551	0.0663	0.845	0.683	1.05	0.142	1	lm.nb	EMT, Focal Adhesion Kinase, PPAR Signaling	NM_004517.2:983
SEH1L-mRNA	-0.216	0.141	-0.492	0.0603	0.861	0.711	1.04	0.144	1	lm.nb	mTOR	NM_001013437.1:500
TBX21-mRNA	-0.521	0.341	-1.19	0.147	0.697	0.438	1.11	0.145	1	lm.nb	Th1 Differentiation	NM_013351.1:890
CTNNB1-mRNA	-0.177	0.116	-0.404	0.0503	0.884	0.756	1.04	0.145	1	lm.nb	Angiogenesis, EMT, Focal Adhesion Kinase, Inflammasome, Wnt	NM_001098210.1:1815
RIPK3-mRNA	0.262	0.173	-0.0775	0.602	1.2	0.948	1.52	0.149	1	lm.nb	Endotoxin Response, Inflammasome, Programmed Cell Death, TLR Signaling	NM_006871.3:1540
MTOR-mRNA	-0.187	0.124	-0.429	0.0558	0.879	0.743	1.04	0.15	1	lm.nb	Angiogenesis, Autophagy, Insulin Resistance, mTOR, PI3K-Akt, Proteotoxic Stress, Th17 Differentiation	NM_004958.3:1865
PSMD13-mRNA	-0.184	0.123	-0.424	0.0562	0.88	0.745	1.04	0.152	1	lm.nb	Cell Cycle, Granulocyte Activity, Hypoxia, Neutrophil Degranulation	NM_175932.2:668
CYBB-mRNA	0.429	0.286	-0.132	0.991	1.35	0.913	1.99	0.152	1	lm.nb	Angiogenesis, Neutrophil Degranulation, Oxidative Stress, Phagocytic Cell Function	NM_000397.3:2686
ITGA4-mRNA	0.255	0.173	-0.0839	0.594	1.19	0.943	1.51	0.159	1	lm.nb	ECM Synthesis, Focal Adhesion Kinase, PI3K-Akt	NM_000885.4:975
TRAF2-mRNA	0.17	0.116	-0.0573	0.397	1.12	0.961	1.32	0.161	1	lm.nb	MAPK Cell Stress, NF-kb, Programmed Cell Death, Proteotoxic Stress	NM_021138.3:1325
GLI3-mRNA	-0.342	0.237	-0.807	0.124	0.789	0.571	1.09	0.168	1	lm.nb	Hedgehog Signaling	NM_000168.5:975
ICAM1-mRNA	-0.392	0.273	-0.926	0.142	0.762	0.526	1.1	0.169	1	lm.nb	NF-kb, Type II Interferon	NM_000201.2:2253
NPHP4-mRNA	-0.266	0.186	-0.632	0.0988	0.831	0.645	1.07	0.171	1	lm.nb	Hippo Pathway	NM_015102.3:2126
PARP4-mRNA	-0.132	0.0925	-0.313	0.049	0.912	0.805	1.03	0.171	1	lm.nb	Programmed Cell Death	NM_006437.3:1170
IFI27-mRNA	0.316	0.222	-0.12	0.751	1.24	0.92	1.68	0.174	1	lm.nb	Type I Interferon	NM_005532.3:390
HSPG2-mRNA	0.195	0.139	-0.0771	0.466	1.14	0.948	1.38	0.178	1	lm.nb	Adenosine Pathway, ECM Degradation, ECM Synthesis	NM_005529.5:2715
ATG101-mRNA	0.195	0.141	-0.0806	0.471	1.14	0.946	1.39	0.183	1	lm.nb	Autophagy	NM_021934.4:939
ADA2-mRNA	0.482	0.348	-0.2	1.16	1.4	0.87	2.24	0.184	1	lm.nb	Neutrophil Degranulation	NM_001282229.1:3335
ERC1-mRNA	-0.198	0.145	-0.482	0.0869	0.872	0.716	1.06	0.191	1	lm.nb	NF-kb	NM_178040.1:3940
ADIPOR1-mRNA	0.303	0.223	-0.135	0.741	1.23	0.911	1.67	0.193	1	lm.nb	Fatty Acid Metabolism	NM_015999.3:1539
CREB3-mRNA	0.158	0.119	-0.0744	0.391	1.12	0.95	1.31	0.2	1	lm.nb	Insulin Resistance, PI3K-Akt	NM_006368.4:670
CXCR6-mRNA	0.654	0.493	-0.313	1.62	1.57	0.805	3.08	0.202	1	lm.nb	Chemokine Signaling, Cytokine Signaling, M1 Activation	NM_006564.1:95
IRF8-mRNA	-0.231	0.177	-0.577	0.115	0.852	0.67	1.08	0.208	1	lm.nb	Type I Interferon, Type II Interferon	NM_002163.2:253
HLA-DRA-mRNA	-0.267	0.207	-0.672	0.138	0.831	0.628	1.1	0.214	1	lm.nb	MHC Class II Antigen Presentation, Type II Interferon	NM_019111.3:335
LGALS3-mRNA	-0.19	0.149	-0.481	0.101	0.876	0.716	1.07	0.218	1	lm.nb	Neutrophil Degranulation	NM_001177388.1:495
PTPN6-mRNA	0.187	0.149	-0.104	0.478	1.14	0.93	1.39	0.225	1	lm.nb	Neutrophil Degranulation, Type I Interferon, Type II Interferon	NM_002831.5:1734
GPR65-mRNA	0.238	0.191	-0.136	0.612	1.18	0.91	1.53	0.229	1	lm.nb	Adenosine Pathway	NM_003608.2:1095
TJP2-mRNA	-0.233	0.188	-0.603	0.136	0.851	0.659	1.1	0.233	1	lm.nb	Hippo Pathway	NM_004817.2:2785
FABP4-mRNA	-0.371	0.3	-0.959	0.217	0.773	0.515	1.16	0.233	1	lm.nb	PPAR Signaling	NM_001442.2:415
CTBP2-mRNA	-0.122	0.0998	-0.318	0.0732	0.919	0.802	1.05	0.237	1	lm.nb	Notch, Wnt	NM_001329.2:1884
NCF1-mRNA	0.448	0.371	-0.28	1.17	1.36	0.824	2.26	0.244	1	lm.nb	Angiogenesis, Oxidative Stress, Phagocytic Cell Function	NM_000265.4:374
SCD-mRNA	-0.525	0.438	-1.38	0.332	0.695	0.383	1.26	0.246	1	lm.nb	Fatty Acid Metabolism, PPAR Signaling	NM_005063.4:2025
RPS6KB2-mRNA	-0.201	0.17	-0.533	0.132	0.87	0.691	1.1	0.253	1	lm.nb	Autophagy, Insulin Resistance, mTOR, Phagocytic Cell Function, PI3K-Akt, TGF-beta	NM_003952.2:980
C4BPA-mRNA	-0.544	0.46	-1.45	0.358	0.686	0.367	1.28	0.253	1	lm.nb	Complement Activation	NM_000715.3:690
STAT1-mRNA	0.219	0.185	-0.144	0.581	1.16	0.905	1.5	0.254	1	lm.nb	Chemokine Signaling, M1 Activation, PDGF Signaling, Th1 Differentiation, TLR Signaling	NM_139266.1:455
FGG-mRNA	0.856	0.727	-0.569	2.28	1.81	0.674	4.86	0.255	1	lm.nb	Platelet Degranulation, TLR Signaling	NM_000509.4:1065
HSP90AB1-mRNA	0.215	0.191	-0.159	0.588	1.16	0.896	1.5	0.275	1	lm.nb	Cell Cycle, Inflammasome, Neutrophil Degranulation, PI3K-Akt, Proteotoxic Stress, Th17 Differentiation	NM_007355.3:1530
IFNGR1-mRNA	-0.103	0.0916	-0.282	0.0769	0.931	0.822	1.05	0.278	1	lm.nb	Cytokine Signaling, M1 Activation, M2 Activation, Th1 Differentiation, Type II Interferon	NM_000416.2:392
CCR4-mRNA	-0.624	0.566	-1.73	0.485	0.649	0.301	1.4	0.285	1	lm.nb	Chemokine Signaling, Cytokine Signaling, M2 Activation	NM_005508.4:672
ACSM3-mRNA	-0.303	0.285	-0.86	0.255	0.811	0.551	1.19	0.302	1	lm.nb	Fatty Acid Metabolism	NM_005622.3:955
SKP1-mRNA	0.146	0.137	-0.124	0.415	1.11	0.918	1.33	0.303	1	lm.nb	Cell Cycle, Endotoxin Response, Granulocyte Activity, Proteotoxic Stress, TGF-beta, TLR Signaling, Wnt	NM_170679.2:630
GZMH-mRNA	-0.339	0.328	-0.981	0.304	0.791	0.507	1.23	0.316	1	lm.nb		NM_033423.3:705
ISG20-mRNA	0.31	0.3	-0.278	0.897	1.24	0.825	1.86	0.316	1	lm.nb	Type I Interferon	NM_002201.5:864
ATP6V1E1-mRNA	0.0737	0.0715	-0.0664	0.214	1.05	0.955	1.16	0.317	1	lm.nb	mTOR, Phagocytic Cell Function	NM_001039367.1:1103
CSNK2B-mRNA	-0.118	0.116	-0.345	0.108	0.921	0.787	1.08	0.32	1	lm.nb	Cell Cycle, EMT, Neutrophil Degranulation, NF-kb, Wnt	NM_001320.5:375
HDC-mRNA	-0.707	0.694	-2.07	0.652	0.613	0.239	1.57	0.322	1	lm.nb		NM_002112.3:1170
LOXL4-mRNA	0.282	0.277	-0.261	0.826	1.22	0.834	1.77	0.323	1	lm.nb	Collagen Biosynthesis & Modification	NM_032211.6:3445
FLNB-mRNA	0.203	0.201	-0.19	0.597	1.15	0.877	1.51	0.325	1	lm.nb	Focal Adhesion Kinase, MAPK Cell Stress	NM_001164317.1:2124
MBTPS2-mRNA	0.14	0.144	-0.143	0.423	1.1	0.906	1.34	0.345	1	lm.nb	De Novo Lipogenesis, Proteotoxic Stress	NM_015884.3:1692
CPA3-mRNA	-0.401	0.413	-1.21	0.409	0.758	0.432	1.33	0.346	1	lm.nb		NM_001870.2:220
PSMB8-mRNA	0.126	0.133	-0.134	0.387	1.09	0.911	1.31	0.355	1	lm.nb	Cell Cycle, Granulocyte Activity, Hypoxia, Type I Interferon	NM_004159.4:1215
NR1H2-mRNA	0.13	0.138	-0.14	0.4	1.09	0.907	1.32	0.36	1	lm.nb	Insulin Resistance	NM_007121.4:30
PPARD-mRNA	0.133	0.141	-0.144	0.409	1.1	0.905	1.33	0.36	1	lm.nb	Fatty Acid Metabolism, PPAR Signaling, Wnt	NM_006238.4:895
KRAS-mRNA	0.0897	0.0989	-0.104	0.284	1.06	0.93	1.22	0.377	1	lm.nb	Angiogenesis, Autophagy, EMT, Granulocyte Activity, Insulin Signaling, MAPK Cell Stress, mTOR, PDGF Signaling, PI3K-Akt, Programmed Cell Death	NM_033360.2:267
MMRN1-mRNA	0.352	0.409	-0.45	1.15	1.28	0.732	2.22	0.401	1	lm.nb	Platelet Degranulation	NM_007351.2:3270
HLA-DQA1-mRNA	2.53	2.96	-3.27	8.33	5.77	0.103	322	0.405	1	loglinear	MHC Class II Antigen Presentation, Type II Interferon	NM_002122.3:261
BANF1-mRNA	-0.159	0.187	-0.526	0.208	0.896	0.694	1.16	0.408	1	lm.nb	Cell Cycle	NM_001143985.1:552
CDK4-mRNA	0.131	0.155	-0.172	0.435	1.1	0.887	1.35	0.409	1	lm.nb	Cell Cycle, Epigenetic Modification, PI3K-Akt, SASP	NM_000075.2:1055
HLA-F-mRNA	-0.189	0.229	-0.638	0.26	0.877	0.643	1.2	0.42	1	lm.nb	Type I Interferon, Type II Interferon	NM_001098479.1:575
PHYKPL-mRNA	-0.19	0.232	-0.645	0.266	0.877	0.64	1.2	0.426	1	lm.nb	ECM Degradation	NM_153373.3:1094
PGM1-mRNA	0.154	0.19	-0.219	0.526	1.11	0.859	1.44	0.43	1	lm.nb	De Novo Lipogenesis, Gluconeogenesis, Neutrophil Degranulation	NM_001172818.1:2165
SLC25A13-mRNA	-0.0905	0.114	-0.313	0.132	0.939	0.805	1.1	0.437	1	lm.nb	Gluconeogenesis	NM_001160210.1:1216
YWHAQ-mRNA	0.124	0.159	-0.187	0.435	1.09	0.878	1.35	0.446	1	lm.nb	Cell Cycle, De Novo Lipogenesis, PI3K-Akt	NM_006826.2:1360
JAK1-mRNA	0.0748	0.0972	-0.116	0.265	1.05	0.923	1.2	0.452	1	lm.nb	PI3K-Akt, Th1 Differentiation, Th17 Differentiation, Type I Interferon, Type II Interferon	NM_002227.1:285
ITGB3-mRNA	0.174	0.232	-0.28	0.628	1.13	0.823	1.54	0.464	1	lm.nb	Angiogenesis, ECM Synthesis, EMT, Focal Adhesion Kinase, PI3K-Akt, Platelet Degranulation	NM_000212.2:4485
NKG7-mRNA	0.251	0.336	-0.408	0.91	1.19	0.754	1.88	0.465	1	lm.nb		NM_005601.3:632
CBL-mRNA	0.182	0.254	-0.315	0.68	1.13	0.804	1.6	0.483	1	lm.nb	TGF-beta	NM_005188.2:7485
NCR1-mRNA	-0.385	0.552	-1.47	0.697	0.766	0.362	1.62	0.495	1	lm.nb		NM_004829.5:602
C3-mRNA	-0.242	0.35	-0.927	0.444	0.846	0.526	1.36	0.499	1	lm.nb	Adenosine Pathway, Complement Activation, Neutrophil Degranulation	NM_000064.2:4396
TTN-mRNA	-0.37	0.543	-1.43	0.695	0.774	0.37	1.62	0.505	1	lm.nb	Platelet Degranulation	NM_133432.1:9700
PLCG2-mRNA	-0.104	0.153	-0.403	0.195	0.931	0.756	1.15	0.505	1	lm.nb	Angiogenesis, Endotoxin Response, Granulocyte Activity, NF-kb, Phagocytic Cell Function, TLR Signaling	NM_002661.2:525
CRKL-mRNA	0.0928	0.137	-0.176	0.362	1.07	0.885	1.29	0.508	1	lm.nb	Focal Adhesion Kinase, MAPK Cell Stress, PDGF Signaling, Phagocytic Cell Function	NM_005207.3:1372
PDGFB-mRNA	-0.254	0.382	-1	0.494	0.838	0.499	1.41	0.515	1	lm.nb	EMT, MAPK Cell Stress, PDGF Signaling, PI3K-Akt, Platelet Degranulation	NM_033016.2:1480
DUSP7-mRNA	0.102	0.154	-0.2	0.405	1.07	0.87	1.32	0.517	1	lm.nb	Endotoxin Response, MAPK Cell Stress, TLR Signaling	NM_001947.2:1065
CD86-mRNA	-0.185	0.297	-0.767	0.397	0.88	0.588	1.32	0.542	1	lm.nb	TLR Signaling	NM_175862.3:1265
ACTA2-mRNA	0.164	0.265	-0.355	0.683	1.12	0.782	1.61	0.543	1	lm.nb	EMT, Myofibroblast Regulation	NM_001613.1:645
FST-mRNA	-0.153	0.247	-0.637	0.331	0.9	0.643	1.26	0.545	1	lm.nb	TGF-beta	NM_006350.2:575
NDUFB8-mRNA	-0.0805	0.132	-0.339	0.178	0.946	0.791	1.13	0.55	1	lm.nb	Fatty Acid Metabolism	NM_001284367.1:204
RAPGEF1-mRNA	-0.0828	0.136	-0.349	0.184	0.944	0.785	1.14	0.551	1	lm.nb	Focal Adhesion Kinase, PDGF Signaling	NM_005312.2:1705
RELB-mRNA	-0.214	0.354	-0.908	0.48	0.862	0.533	1.39	0.553	1	lm.nb	MAPK Cell Stress, NF-kb	NM_006509.3:960
TLR6-mRNA	0.105	0.175	-0.238	0.449	1.08	0.848	1.37	0.556	1	lm.nb	Endotoxin Response, TLR Signaling	NM_006068.2:2530
HSP90AA1-mRNA	-0.163	0.274	-0.701	0.374	0.893	0.615	1.3	0.559	1	lm.nb	Angiogenesis, Cell Cycle, EMT, Neutrophil Degranulation, PI3K-Akt, Proteotoxic Stress, Th17 Differentiation	NM_001017963.2:1655
HSD17B4-mRNA	0.0908	0.154	-0.211	0.392	1.06	0.864	1.31	0.563	1	lm.nb	De Novo Lipogenesis, Fatty Acid Metabolism	NM_000414.2:365
PRKACB-mRNA	0.0688	0.117	-0.161	0.299	1.05	0.894	1.23	0.565	1	lm.nb	Angiogenesis, Autophagy, Hedgehog Signaling, MAPK Cell Stress, Wnt	NM_182948.2:805
KDM5D-mRNA	-0.908	1.61	-4.06	2.24	0.533	0.06	4.73	0.58	1	loglinear	Epigenetic Modification	NM_001146705.1:4850
VEGFA-mRNA	-0.181	0.325	-0.818	0.457	0.882	0.567	1.37	0.586	1	lm.nb	Angiogenesis, EMT, Hypoxia, MAPK Cell Stress, PI3K-Akt, Platelet Degranulation	NM_001025366.1:1325
ERP29-mRNA	0.0834	0.157	-0.225	0.392	1.06	0.855	1.31	0.603	1	lm.nb	Proteotoxic Stress	NM_001034025.1:816
GBP4-mRNA	-0.188	0.358	-0.89	0.514	0.878	0.539	1.43	0.606	1	lm.nb	Type II Interferon	NM_052941.4:5150
CARD9-mRNA	0.214	0.428	-0.625	1.05	1.16	0.648	2.08	0.623	1	lm.nb	Inflammasome	NM_052814.3:1099
CD3E-mRNA	-0.192	0.39	-0.956	0.572	0.875	0.516	1.49	0.629	1	lm.nb		NM_000733.2:75
TPSAB1/B2-mRNA	-0.212	0.439	-1.07	0.648	0.863	0.476	1.57	0.635	1	lm.nb	ECM Degradation	NM_003294.3:579
DERL2-mRNA	-0.0711	0.148	-0.361	0.219	0.952	0.779	1.16	0.636	1	lm.nb	Proteotoxic Stress	NM_016041.3:847
IL33-mRNA	0.142	0.299	-0.445	0.729	1.1	0.735	1.66	0.642	1	lm.nb	Cytokine Signaling, M2 Activation	NM_033439.2:1725
NFAM1-mRNA	0.17	0.368	-0.551	0.89	1.12	0.682	1.85	0.651	1	lm.nb	Neutrophil Degranulation	NM_145912.5:5290
NOTCH2-mRNA	0.0442	0.102	-0.155	0.244	1.03	0.898	1.18	0.669	1	lm.nb	EMT, Notch, Th2 Differentiation	NM_024408.3:2842
IL2RA-mRNA	0.233	0.54	-0.825	1.29	1.18	0.564	2.45	0.671	1	lm.nb	Cytokine Signaling, PI3K-Akt, Th2 Differentiation	NM_000417.1:1000
CASP6-mRNA	0.0624	0.145	-0.222	0.347	1.04	0.858	1.27	0.672	1	lm.nb	Programmed Cell Death	NM_032992.2:360
DLL4-mRNA	-0.144	0.348	-0.827	0.538	0.905	0.564	1.45	0.683	1	lm.nb	Notch, Th1 Differentiation	NM_019074.2:893
P4HB-mRNA	-0.0675	0.164	-0.388	0.253	0.954	0.764	1.19	0.685	1	lm.nb	Collagen Biosynthesis & Modification, Oxidative Stress, Proteotoxic Stress	NM_000918.3:1941
CD3D-mRNA	0.144	0.368	-0.576	0.865	1.11	0.671	1.82	0.7	1	lm.nb		NM_000732.4:110
CASP7-mRNA	0.0402	0.113	-0.182	0.262	1.03	0.882	1.2	0.727	1	lm.nb	Programmed Cell Death	NM_001227.3:915
FGL2-mRNA	0.106	0.317	-0.515	0.727	1.08	0.7	1.66	0.742	1	lm.nb	Neutrophil Degranulation	NM_006682.2:250
ADCY7-mRNA	-0.066	0.2	-0.457	0.325	0.955	0.728	1.25	0.745	1	lm.nb	Adenosine Pathway	NM_001114.4:956
LPCAT1-mRNA	0.1	0.325	-0.537	0.737	1.07	0.689	1.67	0.762	1	lm.nb	Neutrophil Degranulation	NM_024830.3:1831
MS4A1-mRNA	-0.159	0.552	-1.24	0.922	0.895	0.423	1.9	0.776	1	lm.nb		NM_152866.2:620
PDE3B-mRNA	0.0387	0.138	-0.231	0.309	1.03	0.852	1.24	0.782	1	lm.nb	Adenosine Pathway, Insulin Signaling	NM_000922.3:1870
COL6A5-mRNA	-0.133	0.492	-1.1	0.832	0.912	0.467	1.78	0.79	1	lm.nb	Collagen Biosynthesis & Modification, ECM Synthesis, Focal Adhesion Kinase, PDGF Signaling, PI3K-Akt	NR_022012.2:1588
CXCL16-mRNA	0.0457	0.17	-0.287	0.379	1.03	0.819	1.3	0.791	1	lm.nb	Chemokine Signaling, Cytokine Signaling, EMT	NM_001100812.1:850
KLRB1-mRNA	-0.0975	0.37	-0.822	0.627	0.935	0.566	1.54	0.795	1	lm.nb		NM_002258.2:85
IL18R1-mRNA	0.111	0.426	-0.723	0.945	1.08	0.606	1.93	0.797	1	lm.nb	Cytokine Signaling, M1 Activation	NM_003855.3:822
SELENOS-mRNA	-0.0807	0.322	-0.711	0.55	0.946	0.611	1.46	0.805	1	lm.nb	Proteotoxic Stress	NM_203472.1:466
NCAM1-mRNA	0.0981	0.392	-0.67	0.866	1.07	0.628	1.82	0.805	1	lm.nb	ECM Synthesis, Type II Interferon	NM_000615.5:1620
CFI-mRNA	-0.0537	0.254	-0.551	0.444	0.963	0.682	1.36	0.835	1	lm.nb	Complement Activation	NM_000204.3:1301
EHMT1-mRNA	-0.0265	0.133	-0.286	0.234	0.982	0.82	1.18	0.844	1	lm.nb	Epigenetic Modification, SASP	NM_024757.3:230
CSNK1E-mRNA	0.0294	0.153	-0.271	0.33	1.02	0.829	1.26	0.85	1	lm.nb	Cell Cycle, Hedgehog Signaling, Wnt	NM_152221.2:905
CASP3-mRNA	-0.0261	0.138	-0.296	0.244	0.982	0.814	1.18	0.852	1	lm.nb	ECM Degradation, Hippo Pathway, MAPK Cell Stress, Programmed Cell Death	NM_004346.3:2156
KIR2DL3-mRNA	-0.0938	0.526	-1.12	0.937	0.937	0.459	1.91	0.861	1	lm.nb		NM_015868.2:210
ERN1-mRNA	0.0221	0.15	-0.271	0.316	1.02	0.828	1.24	0.884	1	lm.nb	Autophagy, Programmed Cell Death, Proteotoxic Stress	NM_001433.2:435
IKBKB-mRNA	0.0211	0.147	-0.267	0.309	1.01	0.831	1.24	0.887	1	lm.nb	Endotoxin Response, Granulocyte Activity, Inflammasome, Insulin Resistance, MAPK Cell Stress, mTOR, NF-kb, PI3K-Akt, Programmed Cell Death, TLR Signaling	NM_001556.1:1995
SUFU-mRNA	-0.0208	0.158	-0.33	0.289	0.986	0.795	1.22	0.897	1	lm.nb	Hedgehog Signaling	NM_001178133.1:461
PROS1-mRNA	0.0175	0.159	-0.293	0.328	1.01	0.816	1.26	0.913	1	lm.nb	Complement Activation, Platelet Degranulation	NM_000313.1:875
GZMB-mRNA	0.0334	0.359	-0.671	0.738	1.02	0.628	1.67	0.927	1	lm.nb	Programmed Cell Death	NM_004131.3:540
FADD-mRNA	0.0251	0.285	-0.534	0.584	1.02	0.691	1.5	0.931	1	lm.nb	Endotoxin Response, Programmed Cell Death, TLR Signaling	NM_003824.2:1560
DDR2-mRNA	-0.0186	0.217	-0.444	0.407	0.987	0.735	1.33	0.933	1	lm.nb	EMT	NM_006182.2:1706
IL6-mRNA	0.0592	0.696	-1.3	1.42	1.04	0.405	2.68	0.933	1	lm.nb	Cytokine Signaling, Insulin Resistance, M2 Activation, PI3K-Akt, SASP, Th17 Differentiation, Th2 Differentiation, TLR Signaling	NM_000600.3:364
CYP2J2-mRNA	0.0311	0.367	-0.689	0.751	1.02	0.62	1.68	0.933	1	lm.nb	Fatty Acid Metabolism	NM_000775.2:370
CXCR4-mRNA	0.0208	0.258	-0.486	0.527	1.01	0.714	1.44	0.937	1	lm.nb	Chemokine Signaling, Cytokine Signaling, EMT, M2 Activation	NM_003467.2:1335
CD6-mRNA	-0.0373	0.534	-1.08	1.01	0.975	0.472	2.01	0.945	1	lm.nb		NM_001254751.1:1722
IL6ST-mRNA	-0.0144	0.221	-0.448	0.419	0.99	0.733	1.34	0.949	1	lm.nb	Cytokine Signaling, Th17 Differentiation	NM_002184.2:2505
LRP2-mRNA	-0.0359	0.778	-1.56	1.49	0.975	0.339	2.81	0.964	1	lm.nb	Adenosine Pathway, Cholesterol Metabolism, Hedgehog Signaling	NM_004525.2:12505
TLR4-mRNA	0.00543	0.152	-0.292	0.303	1	0.817	1.23	0.972	1	lm.nb	Endotoxin Response, NF-kb, PI3K-Akt, TLR Signaling	NM_138554.2:2570
DAXX-mRNA	-0.00251	0.0843	-0.168	0.163	0.998	0.89	1.12	0.977	1	lm.nb	MAPK Cell Stress, Programmed Cell Death	NM_001350.3:1875
NLRC4-mRNA	-0.00541	0.254	-0.503	0.493	0.996	0.705	1.41	0.983	1	lm.nb	Inflammasome	NM_001199138.1:348
