# Supplementary material for: Progression to lung fibrosis in severe COVID-19 patients: A morphological and transcriptomic study in postmortem samples
Source: Front Med (Lausanne). 2022 Nov 3;9:976759. doi: 10.3389/fmed.2022.976759 (PMC9669577; doi:10.3389/fmed.2022.976759)
Supplement: Supplementary Table 6 — Common genes differentially expressed in COVID-19 and IPF/UIP samples when compared with normal samples. [file Table_6.XLSX]

## Sheet: Hoja1
IPFs vs CONTROL				COVID vs CONTROL
GENE_ID	Log2 fold change	P-value	BY-pvalue	GENE_ID	Log2 fold change	P-value	BY-pvalue
AKT1	0.653	0.000334	0.0379	AKT1	0.542	0.000139	0.00237
AMOTL1	-0.793	0.000198	0.0264	AMOTL1	-1.73	4.67e-10	1.09e-07
AP2S1	0.998	0.000366	0.0396	AP2S1	1.27	7.74e-08	4.29e-06
BAX	0.924	2.2e-06	0.00292	BAX	1.39	1e-11	1.48e-08
CCL13	2.33	0.000143	0.0217	CCL13	2.21	4.91e-05	0.000934
CD209	1.95	2.9e-05	0.00777	CD209	1.7	2.52e-06	7.19e-05
CDH5	-1.4	4.79e-05	0.0115	CDH5	-1.4	8.57e-06	0.000203
COL14A1	1.47	0.000196	0.0264	COL14A1	1.76	4.91e-06	0.000126
COL1A1	2.1	0.000504	0.0499	COL1A1	5.04	6.44e-10	1.28e-07
COL1A2	1.51	1.46e-05	0.00553	COL1A2	4.17	9.59e-14	4.25e-10
COL3A1	1.97	3.72e-05	0.00939	COL3A1	4.65	1.92e-11	1.7e-08
COL6A3	1.46	2.02e-05	0.00632	COL6A3	2.95	4.38e-11	2.43e-08
COL7A1	2.17	5.47e-05	0.0123	COL7A1	3.17	1.37e-08	1.24e-06
COX7C	0.793	2.33e-06	0.00292	COX7C	1.38	1.73e-11	1.7e-08
CXCL12	1.59	5.94e-06	0.00294	CXCL12	2.22	8.33e-10	1.5e-07
FLI1	-0.774	0.000112	0.0182	FLI1	-1.28	2e-08	1.61e-06
FLT1	-1.2	0.000359	0.0396	FLT1	0.85	0.00154	0.0207
GAB1	-0.808	0.000461	0.0476	GAB1	-1.4	5.22e-08	3.26e-06
IGF1	2.02	0.000185	0.0263	IGF1	2.8	8.54e-08	4.68e-06
IRF4	2.47	5.66e-05	0.0123	IRF4	3.29	8.88e-08	4.8e-06
KDR	-1.58	5.86e-06	0.00294	KDR	-0.992	0.000207	0.00335
LAMTOR4	0.682	7.12e-05	0.0135	LAMTOR4	0.835	6.26e-08	3.7e-06
LTB	2.02	0.000425	0.0449	LTB	1.77	0.000192	0.00314
MAF	1.01	8.08e-05	0.0147	MAF	1.1	2.29e-06	6.76e-05
MMP7	3.21	7.11e-06	0.00294	MMP7	2.06	6.83e-05	0.00126
NOTCH4	-1.44	2.08e-05	0.00632	NOTCH4	-1.71	5.46e-07	2.22e-05
PC	1.16	3.21e-06	0.00292	PC	1.07	3.24e-06	8.93e-05
PECAM1	-0.925	6.48e-05	0.0128	PECAM1	-0.67	0.000358	0.00552
PLTP	1.08	6.43e-05	0.0128	PLTP	2.66	3.13e-11	2.26e-08
PTPN12	-0.896	0.000125	0.0196	PTPN12	-1.12	8.41e-07	2.91e-05
RAC2	1.38	2.33e-05	0.00662	RAC2	2.03	2.55e-08	1.92e-06
SERPINF1	1.07	0.00017	0.0249	SERPINF1	2.39	1.06e-10	3.91e-08
SPOPL	-0.509	0.000275	0.033	SPOPL	-0.669	7.26e-07	2.7e-05
SSR4	1.38	4.48e-08	0.000204	SSR4	1.52	9.12e-10	1.5e-07
SYK	0.962	9.35e-05	0.0157	SYK	0.899	2.78e-05	0.000559
TEK	-1.3	1.73e-05	0.00604	TEK	-1.34	3.57e-06	9.64e-05
TJP1	-1.34	2.59e-06	0.00292	TJP1	-2.51	5.2e-11	2.56e-08
TNFRSF17	2.6	0.000276	0.033	TNFRSF17	2.43	2.58e-05	0.000524
TRADD	1.12	6.52e-06	0.00294	TRADD	1.69	1.87e-09	2.37e-07
TXNDC5	1.46	5.11e-06	0.00294	TXNDC5	1.39	1.05e-06	3.45e-05
